# Supplementary material for: Paired Box 9 (PAX9), the RNA polymerase II transcription factor, regulates human ribosome biogenesis and craniofacial development
Source: PLoS Genet. 2020 Aug 19;16(8):e1008967. doi: 10.1371/journal.pgen.1008967 (PMC7437866; doi:10.1371/journal.pgen.1008967)
Supplement: S1 Table — Tab 1. Cufflinks [89] results from the RNA-seq analysis. See Materials and Methods for further details. Tab 2. Comparison of the RNA-seq hits to genome-wide siRNA screens for ribosome biogenesis factors (Farley-Barnes et al [34], Badertscher et al [57], and Neumüller Yeast and Neumüller Drosophila referring to the siRNA screens in yeast and Drosophila, respectively [58]). A 1 denotes a mRNA that was included as a hit in that siRNA screen, while a 0 indicates that the mRNA was not considered a hit in that screen. For the second column, a 1 denotes that the mRNA had decreased expression (fold change ≤ - 2) in the RNA-seq dataset, while a 0 indicates denotes that the mRNA had increased expression (fold change ≥ - 2) in the RNA-seq dataset. Tab 3. Comparison of all RNA-seq differentially expressed mRNAs to 3 databases of nucleolar proteins: the Human Protein Atlas [52], the NOPdb [51], and nucleolar proteins in human T-cells from the Gautier laboratory [50]. A 1 denotes a mRNA that was included in the indicated database, while a 0 indicates that the mRNA was not included in the indicated database. For the second column, a 1 denotes that the mRNA had decreased expression (fold change ≤ - 2) in the RNA-seq dataset, while a 0 indicates denotes that the mRNA had increased expression (fold change ≥ - 2) in the RNA-seq dataset. Tab 4. Comparison of all RNA-seq differentially expressed mRNAs to genes differentially occupied by PAX9 in the vertebral columns of E12.5 mice by PAX9 ChIP-seq (Sivakamasundari et al. [54]). A 1 denotes a mRNA that was regulated in the ChIP-seq experiment, while a 0 indicates that the mRNA was not regulated in the ChIP-seq experiment. For the second column, a 1 denotes that the mRNA had decreased expression (fold change ≤ - 2) in the RNA-seq dataset, while a 0 indicates denotes that the mRNA had increased expression (fold change ≥ - 2) in the RNA-seq dataset. (XLSX) [file pgen.1008967.s012.xlsx]

## Sheet: All RNAseq
test_id	gene_id	gene	locus	sample_1	sample_2	status	value_1	value_2	log2(fold_change)	test_stat	p_value	q_value	significant
XLOC_006395	XLOC_006395	MIR4492	11:118754474-118781613	siNT	siPAX9	NOTEST	41.7953	7.01203e-267	-889.53	0	1	1	no
XLOC_001366	XLOC_001366	LOC115110	1:2481358-2497061	siNT	siPAX9	NOTEST	0.00328859	7.43488e-153	-497.112	0	1	1	no
XLOC_038103	XLOC_038103	VLDLR-AS1	9:2535654-2656103	siNT	siPAX9	NOTEST	0.0855324	1.03031e-130	-428.26	0	1	1	no
XLOC_027091	XLOC_027091	LEF1-AS1	4:108968700-109097586	siNT	siPAX9	NOTEST	0.0229093	4.9976e-121	-394.184	0	1	1	no
XLOC_012449	XLOC_012449	FLJ10038	15:50569326-50663677	siNT	siPAX9	NOTEST	0.251738	3.63841e-105	-344.949	0	1	1	no
XLOC_000072	XLOC_000072	ENO1-AS1	1:8921058-8939943	siNT	siPAX9	NOTEST	0.172623	2.56326e-101	-331.622	0	1	1	no
XLOC_001922	XLOC_001922	LOC101928718	1:112264685-112310199	siNT	siPAX9	NOTEST	0.0211289	1.37582e-71	-229.832	0	1	1	no
XLOC_036784	XLOC_036784	TRPA1	8:72753776-72987819	siNT	siPAX9	NOTEST	0.00270905	2.33075e-49	-153.026	0	1	1	no
XLOC_025243	XLOC_025243	EHHADH-AS1	3:184880688-184971886	siNT	siPAX9	NOTEST	0.024727	1.3833e-35	-110.462	0	1	1	no
XLOC_029574	XLOC_029574	DND1	5:140044383-140078903	siNT	siPAX9	NOTEST	7.12243e-35	1.51884e-66	-105.209	0	1	1	no
XLOC_030822	XLOC_030822	MIR3934	6:33589155-33679531	siNT	siPAX9	NOTEST	2.35207e-22	2.93487e-38	-52.8315	0	1	1	no
XLOC_022246	XLOC_022246	SNORA51	20:2633177-2644869	siNT	siPAX9	NOTEST	8.46053e-20	1.77078e-33	-45.4414	0	1	1	no
XLOC_031237	XLOC_031237	LINC00602	6:166337535-166403103	siNT	siPAX9	NOTEST	2.38229e-08	8.26261e-22	-44.7127	0	1	1	no
XLOC_028702	XLOC_028702	CTC-436P18.1	5:60240955-60527907	siNT	siPAX9	NOTEST	0.0361411	1.63815e-12	-34.3609	0	1	1	no
XLOC_017780	XLOC_017780	GAPDHS	19:36024313-36038429	siNT	siPAX9	NOTEST	0.0289505	4.28165e-10	-26.0108	0	1	1	no
XLOC_034363	XLOC_034363	MIR5692A1	7:97590456-97601645	siNT	siPAX9	NOTEST	1.08661e-17	1.81095e-24	-22.5166	0	1	1	no
XLOC_028664	XLOC_028664	OXCT1-AS1	5:41730166-41872338	siNT	siPAX9	NOTEST	0.0429638	7.61999e-09	-22.4268	0	1	1	no
XLOC_004327	XLOC_004327	LIPM	10:90562486-90611732	siNT	siPAX9	NOTEST	0.0380463	1.15186e-07	-18.3334	0	1	1	no
XLOC_020074	XLOC_020074	B3GALT1	2:168671283-168797654	siNT	siPAX9	NOTEST	0.0113338	5.3664e-08	-17.6882	0	1	1	no
XLOC_027739	XLOC_027739	CLDN22	4:184020462-184241929	siNT	siPAX9	OK	0.57982	8.71455e-06	-16.0218	-0.0036473	0.06795	0.203857	no
XLOC_027650	XLOC_027650	SMARCA5-AS1	4:144434615-144478642	siNT	siPAX9	NOTEST	0.365189	8.87233e-06	-15.329	0	1	1	no
XLOC_001156	XLOC_001156	LOC102723727	1:211916798-212027045	siNT	siPAX9	NOTEST	1.25849e-81	1.03762e-85	-13.5661	0	1	1	no
XLOC_017150	XLOC_017150	LOC101927651	18:74331733-74350968	siNT	siPAX9	NOTEST	0.0257535	3.31448e-06	-12.9237	0	1	1	no
XLOC_013627	XLOC_013627	HP	16:72088490-72094955	siNT	siPAX9	OK	33.2242	0.468685	-6.14747	-7.98938	5e-05	0.000738351	yes
XLOC_021101	XLOC_021101	CXCR1	2:219025844-219031716	siNT	siPAX9	OK	35.7501	0.56155	-5.99239	-9.51846	5e-05	0.000738351	yes
XLOC_005556	XLOC_005556	-	10:104200085-104201723	siNT	siPAX9	OK	0.759277	0.0122392	-5.95505	-1.36576	0.14255	0.31793	no
XLOC_020700	XLOC_020700	SFTPB	2:85884439-85895864	siNT	siPAX9	OK	2.20115	0.0361033	-5.92998	-3.58334	0.24915	0.446799	no
XLOC_014072	XLOC_014072	CDH11	16:64977656-65156040	siNT	siPAX9	NOTEST	0.30923	0.00531818	-5.8616	0	1	1	no
XLOC_006652	XLOC_006652	MIR6073,SOX6	11:15987994-16497935	siNT	siPAX9	OK	23.3077	0.409718	-5.83003	-2.51978	5e-05	0.000738351	yes
XLOC_015290	XLOC_015290	-	17:67063594-67138015	siNT	siPAX9	NOTEST	3.32159e-68	6.03329e-70	-5.78279	0	1	1	no
XLOC_013628	XLOC_013628	HPR	16:72097124-72111145	siNT	siPAX9	OK	5.84649	0.10863	-5.75008	-4.57201	0.0073	0.0445551	yes
XLOC_022129	XLOC_022129	-	2:219021565-219022916	siNT	siPAX9	OK	1.12285	0.0217482	-5.69012	-1.8822	0.1889	0.377289	no
XLOC_016218	XLOC_016218	-	17:6697707-6698460	siNT	siPAX9	OK	1.42927	0.0320505	-5.47879	-1.4284	0.14255	0.31793	no
XLOC_032770	XLOC_032770	-	6:170537292-170538836	siNT	siPAX9	OK	0.816082	0.0186105	-5.45452	-1.77396	0.1889	0.377289	no
XLOC_009688	XLOC_009688	OLFM4	13:53602875-53626196	siNT	siPAX9	OK	54.3559	1.28408	-5.40363	-9.64888	5e-05	0.000738351	yes
XLOC_005557	XLOC_005557	-	10:104201817-104202640	siNT	siPAX9	OK	1.1949	0.0284128	-5.3942	-1.37465	0.14255	0.31793	no
XLOC_000709	XLOC_000709	PHGDH	1:120254418-120286849	siNT	siPAX9	OK	45.4734	1.20222	-5.24125	-9.30445	5e-05	0.000738351	yes
XLOC_002355	XLOC_002355	CHI3L1	1:203146256-203155922	siNT	siPAX9	OK	261.031	8.09177	-5.01162	-9.65994	5e-05	0.000738351	yes
XLOC_037100	XLOC_037100	-	8:17717063-17717937	siNT	siPAX9	OK	0.827966	0.0290399	-4.83346	-1.3321	0.15425	0.33283	no
XLOC_017313	XLOC_017313	-	18:55593451-55594486	siNT	siPAX9	OK	1.77141	0.0656873	-4.75314	-2.31083	0.1011	0.259802	no
XLOC_029955	XLOC_029955	-	5:64783866-64784792	siNT	siPAX9	OK	1.37166	0.0512885	-4.74114	-2.22542	0.24915	0.446799	no
XLOC_014608	XLOC_014608	-	16:55821035-55821469	siNT	siPAX9	OK	1.94525	0.0769438	-4.66001	-1.52628	0.14255	0.31793	no
XLOC_018718	XLOC_018718	MIR641	19:40733101-40791302	siNT	siPAX9	OK	75.9311	3.09364	-4.61731	-0.173509	0.11025	0.27391	no
XLOC_028862	XLOC_028862	PRR16	5:119799972-120023025	siNT	siPAX9	OK	1.42311	0.0581536	-4.61303	-2.0461	0.0002	0.00242728	yes
XLOC_014264	XLOC_014264	-	16:3287605-3288540	siNT	siPAX9	OK	1.48113	0.0607722	-4.60715	-2.55667	0.2379	0.435573	no
XLOC_017480	XLOC_017480	NRTN	19:5823817-5828335	siNT	siPAX9	OK	3.36689	0.143834	-4.54894	-3.81519	0.0028	0.021201	yes
XLOC_005733	XLOC_005733	HOTS,LINC01219	11:2012325-2022696	siNT	siPAX9	NOTEST	0.173588	0.0074302	-4.54612	0	1	1	no
XLOC_034618	XLOC_034618	GIMAP8	7:150147717-150176483	siNT	siPAX9	NOTEST	0.232708	0.0106562	-4.44876	0	1	1	no
XLOC_023639	XLOC_023639	-	21:18872803-18873218	siNT	siPAX9	OK	1.81911	0.0839383	-4.43776	-1.49388	0.14255	0.31793	no
XLOC_034804	XLOC_034804	AMPH	7:38423296-38671167	siNT	siPAX9	NOTEST	0.366185	0.016991	-4.42973	0	1	1	no
XLOC_003179	XLOC_003179	-	1:120148016-120148821	siNT	siPAX9	OK	0.673001	0.0323865	-4.37715	-1.22756	0.15425	0.33283	no
XLOC_007152	XLOC_007152	FXYD2,FXYD6,FXYD6-FXYD2	11:117690789-117748201	siNT	siPAX9	OK	2.24662	0.10899	-4.36549	-1.00532	5e-05	0.000738351	yes
XLOC_031938	XLOC_031938	DLL1	6:170591293-170599697	siNT	siPAX9	OK	2.38942	0.116267	-4.36115	-4.85181	5e-05	0.000738351	yes
XLOC_032006	XLOC_032006	-	6:11706270-11707084	siNT	siPAX9	OK	0.590943	0.0288335	-4.3572	-1.10251	0.14255	0.31793	no
XLOC_037416	XLOC_037416	-	8:121542468-121542865	siNT	siPAX9	OK	1.8545	0.0918259	-4.33599	-1.50515	0.14255	0.31793	no
XLOC_002354	XLOC_002354	MYBPH	1:203136938-203144942	siNT	siPAX9	NOTEST	0.310071	0.0155626	-4.31645	0	1	1	no
XLOC_017344	XLOC_017344	-	18:61318932-61319454	siNT	siPAX9	OK	1.21118	0.0614146	-4.30169	-1.39176	0.15425	0.33283	no
XLOC_005352	XLOC_005352	-	10:62567312-62568083	siNT	siPAX9	OK	0.67267	0.0343363	-4.29209	-1.21298	0.15425	0.33283	no
XLOC_036944	XLOC_036944	PCAT2	8:128084938-128104916	siNT	siPAX9	OK	0.65416	0.0345701	-4.24205	-0.333775	0.2876	0.485626	no
XLOC_034826	XLOC_034826	CAMK2B	7:44256748-44365230	siNT	siPAX9	OK	23.8756	1.30332	-4.19527	-8.75371	5e-05	0.000738351	yes
XLOC_005093	XLOC_005093	-	10:6811769-6812591	siNT	siPAX9	NOTEST	0.510753	0.0284589	-4.16567	0	1	1	no
XLOC_022186	XLOC_022186	-	2:229773143-229773835	siNT	siPAX9	OK	0.639349	0.0360754	-4.14752	-1.09226	0.1426	0.317964	no
XLOC_022544	XLOC_022544	C20orf197	20:58630979-58648008	siNT	siPAX9	OK	0.585938	0.0345835	-4.08259	-0.935565	0.07765	0.220741	no
XLOC_022195	XLOC_022195	-	2:232334837-232334918	siNT	siPAX9	OK	1261.09	74.5561	-4.0802	-181.398	0.15435	0.332861	no
XLOC_016219	XLOC_016219	-	17:6699304-6701104	siNT	siPAX9	OK	4.62916	0.275031	-4.07309	-4.89414	5e-05	0.000738351	yes
XLOC_024055	XLOC_024055	ADM2	22:50920152-50924866	siNT	siPAX9	OK	1.80112	0.108804	-4.04909	-4.56318	5e-05	0.000738351	yes
XLOC_002728	XLOC_002728	-	1:17222515-17222617	siNT	siPAX9	OK	315.841	19.1594	-4.04307	-5.14428	0.1889	0.377289	no
XLOC_034108	XLOC_034108	IL6	7:22765013-22771621	siNT	siPAX9	OK	3.60604	0.219926	-4.03532	-3.48667	0.0001	0.00134312	yes
XLOC_037655	XLOC_037655	TEK	9:27109138-27230176	siNT	siPAX9	NOTEST	0.571745	0.0351539	-4.02361	0	1	1	no
XLOC_007450	XLOC_007450	-	11:58402060-58402436	siNT	siPAX9	OK	1.67273	0.103068	-4.02053	-1.45511	0.1426	0.317964	no
XLOC_007308	XLOC_007308	-	11:6226089-6226518	siNT	siPAX9	OK	1.26271	0.0786701	-4.00457	-1.30869	0.1427	0.318005	no
XLOC_003811	XLOC_003811	-	1:220998512-220999345	siNT	siPAX9	OK	0.89131	0.0559189	-3.99452	-1.93474	0.246	0.443537	no
XLOC_014983	XLOC_014983	MIR4724,RAB11FIP4	17:29718641-29865236	siNT	siPAX9	OK	32.9614	2.08232	-3.98451	-7.05299	5e-05	0.000738351	yes
XLOC_017517	XLOC_017517	RPS28	19:8386383-8408146	siNT	siPAX9	OK	98.5938	6.23301	-3.9835	-3.88157	5e-05	0.000738351	yes
XLOC_014266	XLOC_014266	-	16:3289097-3289535	siNT	siPAX9	OK	2.40064	0.159292	-3.91368	-2.08607	0.24915	0.446799	no
XLOC_014809	XLOC_014809	FBXO39	17:6679551-6694519	siNT	siPAX9	OK	2.45456	0.163397	-3.90902	-4.98235	5e-05	0.000738351	yes
XLOC_027826	XLOC_027826	-	4:9796140-9796685	siNT	siPAX9	OK	1.49883	0.103461	-3.85667	-2.1083	0.246	0.443537	no
XLOC_002332	XLOC_002332	KIF21B	1:200938513-200992828	siNT	siPAX9	OK	1.26757	0.09087	-3.80212	-5.22726	5e-05	0.000738351	yes
XLOC_041131	XLOC_041131	-	X:92566754-92566839	siNT	siPAX9	OK	692.722	49.8948	-3.79532	-118.043	0.15445	0.332919	no
XLOC_011373	XLOC_011373	-	14:20739937-20740205	siNT	siPAX9	OK	3.81099	0.275164	-3.7918	-2.15816	0.15435	0.332861	no
XLOC_028425	XLOC_028425	-	4:155651049-155651619	siNT	siPAX9	OK	0.657303	0.0481753	-3.77019	-1.05454	0.1429	0.318243	no
XLOC_020252	XLOC_020252	CXCR2	2:218990012-219001976	siNT	siPAX9	OK	1.09962	0.0807722	-3.76701	-2.94587	0.06645	0.201213	no
XLOC_013516	XLOC_013516	MT1L	16:56651372-56652730	siNT	siPAX9	OK	100.606	7.51139	-3.7435	-6.30465	5e-05	0.000738351	yes
XLOC_034140	XLOC_034140	WIPF3	7:29846169-29956682	siNT	siPAX9	NOTEST	0.0651648	0.0048749	-3.74065	0	1	1	no
XLOC_038975	XLOC_038975	-	9:40300038-40300264	siNT	siPAX9	OK	5.76045	0.431995	-3.7371	-2.4896	0.14275	0.318064	no
XLOC_007697	XLOC_007697	-	11:114223027-114223998	siNT	siPAX9	OK	0.64017	0.0482705	-3.72924	-1.70155	0.24915	0.446799	no
XLOC_028339	XLOC_028339	-	4:131346317-131346401	siNT	siPAX9	OK	648.821	49.5359	-3.71127	-120.809	0.1433	0.318744	no
XLOC_024319	XLOC_024319	KIAA1644	22:44639556-44708731	siNT	siPAX9	OK	1.23839	0.0948583	-3.70655	-4.89999	5e-05	0.000738351	yes
XLOC_005084	XLOC_005084	-	10:6789239-6789725	siNT	siPAX9	OK	0.804075	0.0626413	-3.68215	-1.12099	0.14325	0.318711	no
XLOC_005654	XLOC_005654	-	10:130718213-130718969	siNT	siPAX9	NOTEST	0.449276	0.0352732	-3.67096	0	1	1	no
XLOC_013013	XLOC_013013	-	15:55467562-55468082	siNT	siPAX9	OK	0.99832	0.0793523	-3.65316	-1.47989	0.18895	0.377334	no
XLOC_007579	XLOC_007579	-	11:82400579-82400970	siNT	siPAX9	OK	2188.95	174.862	-3.64595	-8.99307	5e-05	0.000738351	yes
XLOC_032246	XLOC_032246	-	6:48919813-48919895	siNT	siPAX9	OK	1664.48	133.96	-3.6352	-4.97318	0.14085	0.315762	no
XLOC_005653	XLOC_005653	-	10:130717079-130717429	siNT	siPAX9	OK	1.50607	0.121234	-3.63492	-1.38039	0.143	0.318362	no
XLOC_006795	XLOC_006795	SLC43A1	11:57252003-57283192	siNT	siPAX9	OK	1.28378	0.104776	-3.61502	-3.24127	0.00015	0.00191042	yes
XLOC_001576	XLOC_001576	NKAIN1	1:31652591-31712734	siNT	siPAX9	NOTEST	0.0790174	0.0064525	-3.61424	0	1	1	no
XLOC_007605	XLOC_007605	-	11:88079588-88080083	siNT	siPAX9	OK	0.820092	0.0671575	-3.61017	-1.18574	0.15475	0.333411	no
XLOC_013654	XLOC_013654	MIR4720	16:81416932-81424467	siNT	siPAX9	OK	52.2453	4.50679	-3.53513	-9.6249	5e-05	0.000738351	yes
XLOC_019124	XLOC_019124	-	19:5805109-5805497	siNT	siPAX9	OK	2.8139	0.243479	-3.5307	-2.30276	0.2379	0.435573	no
XLOC_013813	XLOC_013813	MEFV	16:3289999-3306627	siNT	siPAX9	OK	4.07043	0.355168	-3.51861	-5.26425	5e-05	0.000738351	yes
XLOC_014520	XLOC_014520	-	16:31116983-31117065	siNT	siPAX9	OK	765.518	66.9798	-3.51464	-137.659	0.15675	0.336047	no
XLOC_014632	XLOC_014632	-	16:67537857-67538213	siNT	siPAX9	OK	1.33146	0.116528	-3.51427	-1.35674	0.1438	0.319414	no
XLOC_023974	XLOC_023974	SYNGR1	22:39745953-39781593	siNT	siPAX9	NOTEST	0.11919	0.0104655	-3.50956	0	1	1	no
XLOC_031042	XLOC_031042	SOBP	6:107811316-107982513	siNT	siPAX9	NOTEST	0.102618	0.0090342	-3.50574	0	1	1	no
XLOC_027956	XLOC_027956	-	4:45913844-45913924	siNT	siPAX9	OK	946.465	83.4291	-3.50393	-168.466	0.15515	0.333954	no
XLOC_019894	XLOC_019894	IL1R2	2:102608305-102644884	siNT	siPAX9	OK	0.920893	0.0813622	-3.5006	-1.66543	0.07975	0.224399	no
XLOC_029956	XLOC_029956	-	5:64786304-64787387	siNT	siPAX9	NOTEST	0.567605	0.0505134	-3.49015	0	1	1	no
XLOC_035317	XLOC_035317	-	7:9503171-9503247	siNT	siPAX9	OK	1563.25	139.786	-3.48326	-3.21691	0.1554	0.334255	no
XLOC_037502	XLOC_037502	-	8:144106234-144106677	siNT	siPAX9	OK	0.82561	0.074019	-3.47949	-1.09689	0.14315	0.31854	no
XLOC_041209	XLOC_041209	-	X:110680383-110680469	siNT	siPAX9	OK	644.042	58.5212	-3.46012	-120.309	0.18925	0.377602	no
XLOC_007306	XLOC_007306	-	11:6194325-6194420	siNT	siPAX9	OK	1204.83	111.051	-3.43954	-5.15123	0.01665	0.0816921	no
XLOC_030232	XLOC_030232	-	5:115634217-115634515	siNT	siPAX9	OK	1.98053	0.182803	-3.43753	-1.53357	0.1447	0.320761	no
XLOC_022084	XLOC_022084	-	2:207747014-207747562	siNT	siPAX9	NOTEST	0.546387	0.0512766	-3.41355	0	1	1	no
XLOC_006793	XLOC_006793	PRG2	11:57154259-57158130	siNT	siPAX9	OK	0.643312	0.0605153	-3.41015	-1.07138	0.05165	0.172772	no
XLOC_011585	XLOC_011585	-	14:68080225-68080372	siNT	siPAX9	OK	26.6944	2.51489	-3.40797	-9.42242	0.15605	0.334967	no
XLOC_040974	XLOC_040974	-	X:72202826-72202918	siNT	siPAX9	OK	267.917	25.4808	-3.3943	-57.4224	0.14605	0.322576	no
XLOC_022197	XLOC_022197	-	2:232506397-232506493	siNT	siPAX9	OK	223.836	21.4323	-3.38458	-53.8186	0.16335	0.345052	no
XLOC_021438	XLOC_021438	-	2:64610730-64611308	siNT	siPAX9	OK	1.03649	0.0993015	-3.38375	-1.63094	0.24925	0.44689	no
XLOC_011719	XLOC_011719	-	14:95880528-95880993	siNT	siPAX9	OK	2.19068	0.210395	-3.38021	-1.84	0.1011	0.259802	no
XLOC_021092	XLOC_021092	IGFBP5	2:217536827-217560272	siNT	siPAX9	NOTEST	0.0300227	0.0029047	-3.36959	0	1	1	no
XLOC_014703	XLOC_014703	-	16:79447106-79447188	siNT	siPAX9	OK	685.941	66.9798	-3.35629	-3.27702	0.1552	0.334009	no
XLOC_023489	XLOC_023489	CBS,CBSL	21:44473300-44496971	siNT	siPAX9	OK	2.93699	0.286936	-3.35554	-3.90755	5e-05	0.000738351	yes
XLOC_022584	XLOC_022584	RTEL1,RTEL1-TNFRSF6B,TNFRSF6B	20:62289162-62370460	siNT	siPAX9	OK	140.125	13.7	-3.35446	-4.47378	5e-05	0.000738351	yes
XLOC_037492	XLOC_037492	-	8:140354569-140355180	siNT	siPAX9	OK	0.627034	0.0615111	-3.34962	-1.24989	0.18965	0.378041	no
XLOC_016414	XLOC_016414	-	17:29876194-29876536	siNT	siPAX9	OK	1.82954	0.181979	-3.32964	-1.7405	0.189	0.377378	no
XLOC_014609	XLOC_014609	-	16:55821527-55822575	siNT	siPAX9	OK	1.17215	0.117287	-3.32104	-2.5128	0.00995	0.0557588	no
XLOC_029964	XLOC_029964	-	5:64805256-64805704	siNT	siPAX9	OK	1.02244	0.102987	-3.31149	-1.42244	0.1897	0.378085	no
XLOC_012188	XLOC_012188	ARNT2,MIR5572	15:80696691-80890277	siNT	siPAX9	OK	4.23321	0.428173	-3.30549	-2.18466	5e-05	0.000738351	yes
XLOC_007695	XLOC_007695	-	11:114213343-114214289	siNT	siPAX9	NOTEST	0.491941	0.0499018	-3.30132	0	1	1	no
XLOC_035431	XLOC_035431	-	7:37798735-37799197	siNT	siPAX9	OK	1.34652	0.13704	-3.29657	-1.88141	0.24605	0.443569	no
XLOC_006523	XLOC_006523	H19,MIR675	11:2012325-2022696	siNT	siPAX9	OK	6.75591	0.690122	-3.29123	-1.83456	5e-05	0.000738351	yes
XLOC_037685	XLOC_037685	CA9	9:35673914-35681154	siNT	siPAX9	OK	12.8626	1.32682	-3.27714	-5.70844	5e-05	0.000738351	yes
XLOC_022272	XLOC_022272	CHGB	20:5891973-5906005	siNT	siPAX9	OK	1.69329	0.175112	-3.27348	-3.71531	5e-05	0.000738351	yes
XLOC_010420	XLOC_010420	-	13:93875600-93876136	siNT	siPAX9	OK	1.02734	0.106285	-3.2729	-1.75307	0.246	0.443537	no
XLOC_041011	XLOC_041011	-	X:79792391-79792482	siNT	siPAX9	OK	1784.05	184.884	-3.27046	-2.39561	0.00625	0.0395973	yes
XLOC_005088	XLOC_005088	-	10:6802191-6802778	siNT	siPAX9	NOTEST	0.49042	0.0509299	-3.26743	0	1	1	no
XLOC_038976	XLOC_038976	-	9:40300581-40301121	siNT	siPAX9	OK	1.00511	0.105012	-3.25874	-1.74496	0.24605	0.443569	no
XLOC_009337	XLOC_009337	-	12:59262874-59263173	siNT	siPAX9	OK	2.44751	0.257327	-3.24964	-1.94178	0.1895	0.377852	no
XLOC_017506	XLOC_017506	MCEMP1	19:7741942-7744719	siNT	siPAX9	NOTEST	0.317346	0.0335055	-3.24359	0	1	1	no
XLOC_000724	XLOC_000724	ITGA10	1:144146810-146467744	siNT	siPAX9	OK	10.7558	1.1455	-3.23107	-0.541283	0.00665	0.0414491	yes
XLOC_028423	XLOC_028423	-	4:155614763-155615360	siNT	siPAX9	OK	0.929271	0.099253	-3.22692	-1.82279	0.1409	0.315849	no
XLOC_003845	XLOC_003845	-	1:226544088-226544534	siNT	siPAX9	OK	1.44109	0.153976	-3.22638	-1.66678	0.24935	0.446893	no
XLOC_038776	XLOC_038776	-	9:12688215-12688726	siNT	siPAX9	OK	1.35269	0.145327	-3.21846	-1.84945	0.238	0.43564	no
XLOC_030148	XLOC_030148	-	5:80182076-80182748	siNT	siPAX9	OK	1.08692	0.116884	-3.2171	-1.6055	0.10115	0.259857	no
XLOC_019098	XLOC_019098	-	19:1176432-1176620	siNT	siPAX9	OK	43.1701	4.6521	-3.21408	-2.3888	0.01295	0.0680872	no
XLOC_037489	XLOC_037489	-	8:138256483-138256568	siNT	siPAX9	OK	835.9	90.1777	-3.21249	-3.48626	0.24665	0.444211	no
XLOC_003391	XLOC_003391	-	1:153250907-153250991	siNT	siPAX9	OK	507.363	54.8159	-3.21035	-105.289	0.1571	0.336534	no
XLOC_007357	XLOC_007357	-	11:22174928-22175010	siNT	siPAX9	OK	619.949	66.9798	-3.21035	-125.519	0.1571	0.336534	no
XLOC_029965	XLOC_029965	-	5:64805792-64806308	siNT	siPAX9	OK	1.15796	0.125209	-3.20918	-1.95315	0.141	0.315969	no
XLOC_017368	XLOC_017368	-	18:72889995-72890513	siNT	siPAX9	NOTEST	0.519708	0.0562112	-3.20877	0	1	1	no
XLOC_016324	XLOC_016324	-	17:19015733-19015888	siNT	siPAX9	OK	35.1978	3.82608	-3.20155	-3.45934	0.2494	0.446898	no
XLOC_039277	XLOC_039277	-	9:93762503-93764182	siNT	siPAX9	OK	1.26054	0.137123	-3.2005	-2.80814	0.00245	0.019096	yes
XLOC_036108	XLOC_036108	FAM66E	8:7812534-7866277	siNT	siPAX9	NOTEST	0.130773	0.0142728	-3.19573	0	1	1	no
XLOC_032343	XLOC_032343	-	6:76432798-76433418	siNT	siPAX9	NOTEST	0.551218	0.0601731	-3.19543	0	1	1	no
XLOC_028507	XLOC_028507	-	4:180980106-180980436	siNT	siPAX9	OK	3.81679	0.419427	-3.18587	-2.47636	0.09795	0.254653	no
XLOC_003137	XLOC_003137	-	1:113905535-113905613	siNT	siPAX9	OK	967.638	106.399	-3.18498	-2.76203	0.158	0.337667	no
XLOC_026051	XLOC_026051	-	3:15427132-15427556	siNT	siPAX9	OK	0.80988	0.0890525	-3.18498	-1.11124	0.158	0.337667	no
XLOC_031216	XLOC_031216	MIR7161	6:158957467-159056467	siNT	siPAX9	OK	61.4536	6.77104	-3.18205	-7.33707	5e-05	0.000738351	yes
XLOC_016216	XLOC_016216	-	17:6694592-6694893	siNT	siPAX9	OK	6.61479	0.730307	-3.17912	-2.72574	0.0357	0.137811	no
XLOC_007590	XLOC_007590	-	11:85881707-85881807	siNT	siPAX9	OK	151.534	16.7416	-3.17813	-41.1164	0.16555	0.348218	no
XLOC_016386	XLOC_016386	-	17:25540181-25540385	siNT	siPAX9	OK	6.21894	0.687074	-3.17813	-3.65925	0.16555	0.348218	no
XLOC_026844	XLOC_026844	C1QTNF7	4:15004297-15447791	siNT	siPAX9	NOTEST	0.0840748	0.00936374	-3.16652	0	1	1	no
XLOC_038689	XLOC_038689	-	9:764843-765166	siNT	siPAX9	OK	1.32435	0.147584	-3.16567	-1.3583	0.15095	0.32828	no
XLOC_011437	XLOC_011437	-	14:35025455-35025554	siNT	siPAX9	OK	287.331	32.1135	-3.16146	-63.5978	0.24655	0.444089	no
XLOC_002857	XLOC_002857	-	1:42949317-42949718	siNT	siPAX9	OK	2.41005	0.26985	-3.15883	-2.10788	0.09895	0.256205	no
XLOC_027460	XLOC_027460	ADAMTS3	4:73146685-73434516	siNT	siPAX9	NOTEST	0.148211	0.0165998	-3.15842	0	1	1	no
XLOC_005092	XLOC_005092	-	10:6808638-6809356	siNT	siPAX9	OK	0.675418	0.0757849	-3.1558	-1.67761	0.14115	0.316201	no
XLOC_014058	XLOC_014058	CNGB1	16:57916243-58005020	siNT	siPAX9	OK	1.19496	0.135605	-3.13948	-3.82814	5e-05	0.000738351	yes
XLOC_012349	XLOC_012349	ULK4P2,ULK4P3	15:32698800-32727250	siNT	siPAX9	NOTEST	0.253923	0.0289525	-3.13264	0	1	1	no
XLOC_037093	XLOC_037093	-	8:15680659-15681415	siNT	siPAX9	OK	0.588286	0.0671488	-3.13109	-1.4412	0.24925	0.44689	no
XLOC_028087	XLOC_028087	-	4:67522841-67522934	siNT	siPAX9	OK	726.904	83.6769	-3.11886	-1.51447	0.0053	0.0349398	yes
XLOC_026619	XLOC_026619	-	3:179061493-179062238	siNT	siPAX9	OK	0.682838	0.078738	-3.11641	-1.62591	0.2434	0.441237	no
XLOC_007178	XLOC_007178	THY1	11:119252487-119369944	siNT	siPAX9	NOTEST	0.0543314	0.0062881	-3.11109	0	1	1	no
XLOC_010583	XLOC_010583	PAX9	14:37126772-37642998	siNT	siPAX9	OK	2.79941	0.325457	-3.10458	-2.5738	0.0311	0.125814	no
XLOC_029951	XLOC_029951	-	5:62119174-62119261	siNT	siPAX9	OK	1464.82	170.933	-3.09923	-1.8694	0.02115	0.0969783	no
XLOC_028616	XLOC_028616	LOC101929524	5:16473146-16630078	siNT	siPAX9	NOTEST	0.113207	0.0132115	-3.0991	0	1	1	no
XLOC_040506	XLOC_040506	PLAC1	X:133699872-133898352	siNT	siPAX9	OK	1.58336	0.18507	-3.09685	-2.10228	0.00015	0.00191042	yes
XLOC_037443	XLOC_037443	-	8:128079969-128080710	siNT	siPAX9	OK	0.585391	0.0690324	-3.08406	-1.41596	0.24955	0.4469	no
XLOC_003354	XLOC_003354	-	1:150032348-150032726	siNT	siPAX9	NOTEST	0.86349	0.101885	-3.08324	0	1	1	no
XLOC_003778	XLOC_003778	-	1:213735700-213735880	siNT	siPAX9	OK	8.43061	0.994741	-3.08324	-4.46769	0.15925	0.339409	no
XLOC_009235	XLOC_009235	-	12:42238063-42238148	siNT	siPAX9	OK	382.136	45.0889	-3.08324	-91.3759	0.15925	0.339409	no
XLOC_036982	XLOC_036982	KCNK9	8:140613080-140715299	siNT	siPAX9	NOTEST	0.106223	0.0125723	-3.07878	0	1	1	no
XLOC_024749	XLOC_024749	CCR2	3:46395234-46402413	siNT	siPAX9	NOTEST	0.0691835	0.00823177	-3.07115	0	1	1	no
XLOC_036718	XLOC_036718	EFCAB1	8:49627473-49647870	siNT	siPAX9	NOTEST	0.0997658	0.0119692	-3.05922	0	1	1	no
XLOC_007291	XLOC_007291	-	11:1866227-1866871	siNT	siPAX9	OK	0.841216	0.101172	-3.05566	-1.68593	0.238	0.43564	no
XLOC_009760	XLOC_009760	CLDN10	13:96085852-96296960	siNT	siPAX9	NOTEST	0.0819668	0.00995599	-3.0414	0	1	1	no
XLOC_032227	XLOC_032227	-	6:43737216-43737801	siNT	siPAX9	NOTEST	0.536919	0.0657338	-3.03	0	1	1	no
XLOC_029296	XLOC_029296	BRCAT54	5:44744429-44808895	siNT	siPAX9	OK	1.1005	0.134976	-3.02739	-2.09382	0.00065	0.00645722	yes
XLOC_002996	XLOC_002996	-	1:79519740-79519840	siNT	siPAX9	OK	1785.22	218.999	-3.02711	-2.89483	0.00075	0.00726312	yes
XLOC_028322	XLOC_028322	-	4:126712569-126712748	siNT	siPAX9	OK	9.12183	1.12488	-3.01955	-4.60543	0.16305	0.344632	no
XLOC_008094	XLOC_008094	NXPH4	12:57610577-57620232	siNT	siPAX9	OK	3.91057	0.483448	-3.01594	-4.12764	5e-05	0.000738351	yes
XLOC_024615	XLOC_024615	SYN2	3:12045833-12233532	siNT	siPAX9	NOTEST	0.185518	0.0229569	-3.01456	0	1	1	no
XLOC_020263	XLOC_020263	PLCD4	2:219472487-219528312	siNT	siPAX9	NOTEST	0.102001	0.0127291	-3.00239	0	1	1	no
XLOC_003501	XLOC_003501	-	1:161001188-161001840	siNT	siPAX9	OK	1.11096	0.138669	-3.00208	-1.47849	0.0053	0.0349398	yes
XLOC_038117	XLOC_038117	GLDC	9:6532463-6645692	siNT	siPAX9	OK	12.0233	1.50773	-2.99538	-6.33241	5e-05	0.000738351	yes
XLOC_014612	XLOC_014612	-	16:55827620-55828070	siNT	siPAX9	OK	35.4363	4.45917	-2.99038	-4.53459	5e-05	0.000738351	yes
XLOC_035218	XLOC_035218	GIMAP6	7:150322463-150329736	siNT	siPAX9	NOTEST	0.0469207	0.00592603	-2.98509	0	1	1	no
XLOC_030398	XLOC_030398	-	5:150381665-150382222	siNT	siPAX9	OK	1.22875	0.155208	-2.98491	-1.52229	0.1012	0.259912	no
XLOC_011859	XLOC_011859	SNORD116-28	15:25348961-25351547	siNT	siPAX9	OK	23.0441	2.91982	-2.98044	-5.93553	5e-05	0.000738351	yes
XLOC_035323	XLOC_035323	-	7:10504306-10504393	siNT	siPAX9	OK	421.128	53.6411	-2.97285	-2.85667	0.191	0.379845	no
XLOC_003484	XLOC_003484	-	1:159748291-159748965	siNT	siPAX9	OK	1.2066	0.153848	-2.97137	-1.87963	0.0415	0.151125	no
XLOC_037417	XLOC_037417	-	8:121543919-121544566	siNT	siPAX9	OK	0.934077	0.119276	-2.96923	-1.59479	0.10155	0.260297	no
XLOC_029911	XLOC_029911	-	5:44838109-44838602	siNT	siPAX9	OK	1.00615	0.128738	-2.96634	-1.47668	0.2498	0.447173	no
XLOC_021954	XLOC_021954	-	2:173185989-173186108	siNT	siPAX9	OK	396.839	50.923	-2.96216	-2.32155	0.0061	0.0388996	yes
XLOC_017296	XLOC_017296	-	18:47163218-47163306	siNT	siPAX9	OK	1107.82	142.558	-2.95811	-4.15198	0.0415	0.151125	no
XLOC_030193	XLOC_030193	-	5:101473057-101473142	siNT	siPAX9	OK	885.058	113.954	-2.95732	-3.21718	0.2387	0.436249	no
XLOC_013043	XLOC_013043	-	15:64653123-64654210	siNT	siPAX9	OK	1.51955	0.196031	-2.95449	-2.44606	0.0067	0.0417131	yes
XLOC_010191	XLOC_010191	-	13:21274660-21275207	siNT	siPAX9	OK	1.23576	0.159763	-2.95139	-1.51341	0.10115	0.259857	no
XLOC_015374	XLOC_015374	LOC101928674	17:76356528-76369990	siNT	siPAX9	NOTEST	0.334758	0.0433905	-2.94766	0	1	1	no
XLOC_016888	XLOC_016888	DYNAP	18:52254989-52266724	siNT	siPAX9	NOTEST	0.0786891	0.0102597	-2.93918	0	1	1	no
XLOC_007608	XLOC_007608	-	11:88114833-88115468	siNT	siPAX9	NOTEST	0.624457	0.0817432	-2.93343	0	1	1	no
XLOC_001000	XLOC_001000	PAPPA2	1:176432306-176811970	siNT	siPAX9	NOTEST	0.0220574	0.00288827	-2.93299	0	1	1	no
XLOC_021453	XLOC_021453	-	2:65744613-65744704	siNT	siPAX9	OK	759.532	99.6741	-2.92982	-69.9042	0.0476	0.164314	no
XLOC_023692	XLOC_023692	-	21:39590535-39590620	siNT	siPAX9	OK	723.63	94.9837	-2.9295	-87.8747	0.2503	0.44748	no
XLOC_015225	XLOC_015225	SEPT4-AS1	17:56597197-56769416	siNT	siPAX9	OK	2.26049	0.297618	-2.9251	-2.12689	0.0116	0.0627774	no
XLOC_037030	XLOC_037030	CPSF1,MIR939	8:145597703-145637500	siNT	siPAX9	OK	133.284	17.5976	-2.92105	-9.21654	5e-05	0.000738351	yes
XLOC_025739	XLOC_025739	ALDH1L1	3:125822403-125929011	siNT	siPAX9	OK	1.06697	0.141764	-2.91196	-2.98321	5e-05	0.000738351	yes
XLOC_011978	XLOC_011978	CHAC1	15:41245635-41248717	siNT	siPAX9	OK	8.59565	1.14449	-2.9089	-4.75161	5e-05	0.000738351	yes
XLOC_003958	XLOC_003958	-	1:244014435-244015127	siNT	siPAX9	OK	1.38327	0.184222	-2.90856	-1.87412	0.0274	0.11548	no
XLOC_014718	XLOC_014718	-	16:85849803-85850042	siNT	siPAX9	OK	17.2425	2.29882	-2.90701	-3.54367	0.01835	0.0877479	no
XLOC_023183	XLOC_023183	-	20:61200174-61200589	siNT	siPAX9	OK	4.07366	0.543534	-2.90589	-2.57682	0.0134	0.0699016	no
XLOC_037149	XLOC_037149	-	8:34780982-34781062	siNT	siPAX9	OK	1361.05	182.507	-2.89869	-3.49241	0.2437	0.441605	no
XLOC_021096	XLOC_021096	TNS1	2:218664511-218808796	siNT	siPAX9	OK	3.66173	0.491869	-2.89618	-6.12807	5e-05	0.000738351	yes
XLOC_005354	XLOC_005354	-	10:62569319-62569841	siNT	siPAX9	OK	0.91374	0.122829	-2.89513	-1.68035	0.1423	0.317761	no
XLOC_007887	XLOC_007887	PTPRO	12:15475190-15751374	siNT	siPAX9	NOTEST	0.328539	0.0442599	-2.89199	0	1	1	no
XLOC_019556	XLOC_019556	C2orf48	2:10281508-10351856	siNT	siPAX9	OK	0.823943	0.111047	-2.89137	-2.49621	0.1385	0.312985	no
XLOC_005356	XLOC_005356	-	10:62571585-62572811	siNT	siPAX9	OK	0.866883	0.117661	-2.8812	-2.15426	0.01015	0.0565894	no
XLOC_020555	XLOC_020555	SIX2	2:45232323-45236542	siNT	siPAX9	OK	1.95058	0.265181	-2.87885	-3.50124	0.00015	0.00191042	yes
XLOC_039596	XLOC_039596	PPEF1	X:18706762-18846034	siNT	siPAX9	NOTEST	0.106967	0.0145735	-2.87575	0	1	1	no
XLOC_032545	XLOC_032545	-	6:117429287-117429388	siNT	siPAX9	OK	619.797	84.905	-2.86787	-1.82727	0.0142	0.0728233	no
XLOC_014197	XLOC_014197	FOXC2-AS1	16:86598750-86603333	siNT	siPAX9	OK	9.57499	1.31298	-2.86642	-0.884933	0.1933	0.382664	no
XLOC_025588	XLOC_025588	ACOX2	3:58490862-58522929	siNT	siPAX9	OK	3.40718	0.467414	-2.8658	-4.20206	5e-05	0.000738351	yes
XLOC_021433	XLOC_021433	-	2:64601603-64602063	siNT	siPAX9	OK	1.55891	0.214541	-2.86122	-1.52874	0.1013	0.260046	no
XLOC_003625	XLOC_003625	-	1:184091941-184092457	siNT	siPAX9	OK	1.03363	0.142981	-2.85382	-1.61394	0.2384	0.43605	no
XLOC_037220	XLOC_037220	-	8:57867644-57868041	siNT	siPAX9	OK	1.39532	0.193439	-2.85064	-1.50068	0.25	0.447295	no
XLOC_034122	XLOC_034122	LOC441204	7:26443107-26535986	siNT	siPAX9	NOTEST	0.0981309	0.0136103	-2.85001	0	1	1	no
XLOC_005584	XLOC_005584	-	10:113556076-113556165	siNT	siPAX9	OK	459.875	64.0192	-2.84467	-97.3901	0.24935	0.446893	no
XLOC_011363	XLOC_011363	-	14:20097908-20098112	siNT	siPAX9	OK	30.9429	4.3175	-2.84134	-3.86816	0.0205	0.0948095	no
XLOC_023089	XLOC_023089	-	20:33805784-33806041	siNT	siPAX9	OK	3634.23	507.144	-2.84118	-7.40762	5e-05	0.000738351	yes
XLOC_028502	XLOC_028502	-	4:178288133-178288483	siNT	siPAX9	OK	1.92097	0.268312	-2.83985	-2.22452	0.14365	0.319237	no
XLOC_038775	XLOC_038775	-	9:12556843-12556927	siNT	siPAX9	OK	896.018	125.194	-2.83937	-3.04029	0.23925	0.436874	no
XLOC_019448	XLOC_019448	-	19:53730524-53730623	siNT	siPAX9	OK	616.681	86.2055	-2.83867	-4.33681	0.0236	0.104562	no
XLOC_002362	XLOC_002362	KISS1	1:204159468-204165619	siNT	siPAX9	NOTEST	0.546201	0.0763819	-2.83813	0	1	1	no
XLOC_007615	XLOC_007615	-	11:88149096-88149690	siNT	siPAX9	OK	1.00395	0.140397	-2.8381	-1.42048	0.1014	0.260083	no
XLOC_038977	XLOC_038977	-	9:40301442-40301889	siNT	siPAX9	OK	1.25871	0.176204	-2.83663	-1.61958	0.24375	0.441667	no
XLOC_019029	XLOC_019029	SHISA7	19:55940104-55954230	siNT	siPAX9	NOTEST	0.0429416	0.00601273	-2.83628	0	1	1	no
XLOC_008049	XLOC_008049	MUCL1	12:55248298-55252174	siNT	siPAX9	NOTEST	0.486372	0.0685826	-2.82615	0	1	1	no
XLOC_031438	XLOC_031438	LTB	6:31548335-31550202	siNT	siPAX9	OK	2.70331	0.381599	-2.8246	-2.50337	0.0003	0.00340494	yes
XLOC_005415	XLOC_005415	-	10:79517160-79517748	siNT	siPAX9	OK	0.682839	0.0967002	-2.81995	-1.32289	0.25035	0.447482	no
XLOC_002771	XLOC_002771	-	1:25916653-25917112	siNT	siPAX9	OK	1.18513	0.167838	-2.81991	-1.59267	0.2438	0.441728	no
XLOC_032752	XLOC_032752	-	6:167400786-167401045	siNT	siPAX9	OK	3.89621	0.552458	-2.81814	-2.29834	0.2477	0.445456	no
XLOC_021522	XLOC_021522	-	2:87882774-87884121	siNT	siPAX9	OK	1.85769	0.263792	-2.81604	-2.89113	0.0007	0.00685915	yes
XLOC_035099	XLOC_035099	RNF148	7:121958477-122526813	siNT	siPAX9	NOTEST	0.224836	0.0319844	-2.81343	0	1	1	no
XLOC_010737	XLOC_010737	LOC283575	14:77507391-77542534	siNT	siPAX9	NOTEST	0.0450736	0.00641236	-2.81336	0	1	1	no
XLOC_040759	XLOC_040759	-	X:40749199-40749278	siNT	siPAX9	OK	1850.25	263.633	-2.81112	-3.45707	0.1014	0.260083	no
XLOC_028338	XLOC_028338	-	4:130616142-130616232	siNT	siPAX9	OK	1777.2	253.976	-2.80684	-2.17771	0.0074	0.0449946	yes
XLOC_032007	XLOC_032007	-	6:11708876-11709786	siNT	siPAX9	OK	0.695403	0.0996009	-2.80362	-1.75497	0.07125	0.209569	no
XLOC_028508	XLOC_028508	-	4:181099208-181100034	siNT	siPAX9	OK	1.62039	0.232229	-2.80272	-2.36348	0.01205	0.0646112	no
XLOC_037399	XLOC_037399	-	8:111109230-111109322	siNT	siPAX9	OK	196.322	28.1968	-2.79962	-55.7387	0.18605	0.373783	no
XLOC_003846	XLOC_003846	-	1:226544939-226545552	siNT	siPAX9	OK	1.6863	0.242722	-2.79648	-2.0705	0.0192	0.0906385	no
XLOC_028504	XLOC_028504	-	4:178291843-178292381	siNT	siPAX9	OK	1.5831	0.22818	-2.79451	-1.90583	0.0463	0.161521	no
XLOC_011352	XLOC_011352	-	14:19475282-19475514	siNT	siPAX9	OK	11.8113	1.70677	-2.79083	-2.91558	0.04635	0.161613	no
XLOC_028503	XLOC_028503	-	4:178290655-178291299	siNT	siPAX9	OK	1.16169	0.168659	-2.78404	-1.79898	0.04235	0.152916	no
XLOC_013517	XLOC_013517	MT1E	16:56659584-56661024	siNT	siPAX9	OK	3361.14	488.254	-2.78325	-6.99364	5e-05	0.000738351	yes
XLOC_003320	XLOC_003320	-	1:147511026-147511134	siNT	siPAX9	OK	163.662	23.7758	-2.78315	-2.86029	0.2455	0.443103	no
XLOC_017279	XLOC_017279	-	18:45338443-45338912	siNT	siPAX9	OK	1.88474	0.273886	-2.78272	-1.88565	0.04685	0.162837	no
XLOC_008908	XLOC_008908	ALDH1L2	12:105413561-105478341	siNT	siPAX9	OK	22.8826	3.33266	-2.77951	-6.98011	5e-05	0.000738351	yes
XLOC_023751	XLOC_023751	-	21:46975780-46976431	siNT	siPAX9	OK	0.925407	0.134781	-2.77947	-1.47973	0.0581	0.186164	no
XLOC_039190	XLOC_039190	-	9:70855416-70855688	siNT	siPAX9	OK	3.43895	0.500926	-2.7793	-1.84727	0.25065	0.447754	no
XLOC_039326	XLOC_039326	-	9:99621108-99621456	siNT	siPAX9	OK	1.7552	0.258863	-2.76138	-1.54648	0.25045	0.447631	no
XLOC_019253	XLOC_019253	-	19:23403555-23403841	siNT	siPAX9	OK	3.07035	0.454212	-2.75696	-2.25272	0.1447	0.320761	no
XLOC_012545	XLOC_012545	ITGA11	15:68594041-68724492	siNT	siPAX9	NOTEST	0.0349068	0.00518372	-2.75145	0	1	1	no
XLOC_030403	XLOC_030403	-	5:150388528-150389300	siNT	siPAX9	OK	0.965503	0.143531	-2.74991	-1.69844	0.03125	0.126234	no
XLOC_005355	XLOC_005355	-	10:62569903-62571152	siNT	siPAX9	OK	0.827211	0.123009	-2.74949	-2.02419	0.0127	0.0672647	no
XLOC_020358	XLOC_020358	ERFE	2:239067648-239077532	siNT	siPAX9	OK	3.14696	0.468919	-2.74655	-4.34003	5e-05	0.000738351	yes
XLOC_034487	XLOC_034487	FSCN3	7:127233688-127241851	siNT	siPAX9	NOTEST	0.0697895	0.0104012	-2.74626	0	1	1	no
XLOC_018499	XLOC_018499	LOC284454,MIR23A,MIR24-2,MIR27A	19:13943911-13953694	siNT	siPAX9	OK	112.507	16.8027	-2.74325	-7.59177	5e-05	0.000738351	yes
XLOC_041188	XLOC_041188	-	X:103224320-103224809	siNT	siPAX9	OK	0.87418	0.130559	-2.74323	-1.34263	0.25145	0.448337	no
XLOC_007976	XLOC_007976	DNAJC22	12:49740699-49747467	siNT	siPAX9	NOTEST	0.403811	0.0603879	-2.74135	0	1	1	no
XLOC_037169	XLOC_037169	-	8:37950405-37950780	siNT	siPAX9	OK	1.67755	0.250959	-2.74084	-1.63978	0.2451	0.44285	no
XLOC_037910	XLOC_037910	TLR4	9:120466452-120479769	siNT	siPAX9	NOTEST	0.180952	0.0272059	-2.73361	0	1	1	no
XLOC_029630	XLOC_029630	SPARC	5:151040656-151067468	siNT	siPAX9	OK	8.73399	1.31656	-2.72986	-5.76415	5e-05	0.000738351	yes
XLOC_035987	XLOC_035987	-	7:135015326-135015414	siNT	siPAX9	OK	1392.53	210.184	-2.72798	-1.78922	0.01715	0.0835153	no
XLOC_011717	XLOC_011717	-	14:95879038-95879471	siNT	siPAX9	OK	2.47801	0.374164	-2.72744	-2.15109	0.0289	0.119824	no
XLOC_002451	XLOC_002451	LEFTY1	1:226073981-226076846	siNT	siPAX9	NOTEST	0.0816611	0.0123426	-2.726	0	1	1	no
XLOC_001044	XLOC_001044	PACERR	1:186649785-186650578	siNT	siPAX9	NOTEST	0.218068	0.0330488	-2.72211	0	1	1	no
XLOC_011515	XLOC_011515	-	14:55964901-55965587	siNT	siPAX9	NOTEST	0.533411	0.0808399	-2.72211	0	1	1	no
XLOC_011353	XLOC_011353	-	14:19475743-19475905	siNT	siPAX9	OK	65.2162	9.88736	-2.72157	-4.00936	0.02435	0.106537	no
XLOC_025972	XLOC_025972	GMNC	3:190570525-190580465	siNT	siPAX9	NOTEST	0.0337309	0.00512716	-2.71784	0	1	1	no
XLOC_037503	XLOC_037503	-	8:144106964-144107211	siNT	siPAX9	OK	4.67492	0.710817	-2.71739	-2.3291	0.1451	0.321231	no
XLOC_032320	XLOC_032320	-	6:72030898-72031366	siNT	siPAX9	OK	1.80631	0.274932	-2.71589	-1.8338	0.04695	0.162956	no
XLOC_024906	XLOC_024906	EPHA6	3:96533424-97467786	siNT	siPAX9	NOTEST	0.212862	0.0325486	-2.70925	0	1	1	no
XLOC_007698	XLOC_007698	-	11:114255049-114255676	siNT	siPAX9	OK	1.31864	0.201641	-2.70919	-1.97335	0.0289	0.119824	no
XLOC_020504	XLOC_020504	GALNT14	2:31133330-31361592	siNT	siPAX9	OK	3.22059	0.493539	-2.70609	-3.82209	5e-05	0.000738351	yes
XLOC_030622	XLOC_030622	RNF182	6:13924676-13980240	siNT	siPAX9	NOTEST	0.0411555	0.00631726	-2.70371	0	1	1	no
XLOC_016602	XLOC_016602	-	17:48038531-48038646	siNT	siPAX9	OK	102.074	15.6723	-2.70333	-2.71427	0.1471	0.324187	no
XLOC_009223	XLOC_009223	-	12:32939968-32940395	siNT	siPAX9	OK	1.2504	0.192164	-2.70198	-1.54769	0.2452	0.442884	no
XLOC_003623	XLOC_003623	-	1:184077627-184078103	siNT	siPAX9	OK	0.889458	0.136851	-2.70032	-1.34191	0.2516	0.448337	no
XLOC_005602	XLOC_005602	-	10:120063344-120063706	siNT	siPAX9	OK	1.53556	0.236261	-2.70032	-1.49093	0.2516	0.448337	no
XLOC_008760	XLOC_008760	NDUFA4L2	12:57623355-57634475	siNT	siPAX9	OK	0.793341	0.122215	-2.69851	-0.322593	0.16405	0.345969	no
XLOC_013932	XLOC_013932	ERN2	16:23690092-23724821	siNT	siPAX9	NOTEST	0.0347617	0.00537789	-2.69239	0	1	1	no
XLOC_001136	XLOC_001136	CR2	1:207627644-207663240	siNT	siPAX9	NOTEST	0.248787	0.0384981	-2.69205	0	1	1	no
XLOC_039557	XLOC_039557	TBL1X	X:9431334-9687780	siNT	siPAX9	OK	3.57757	0.554283	-2.69029	-5.20469	5e-05	0.000738351	yes
XLOC_009222	XLOC_009222	-	12:32938735-32939319	siNT	siPAX9	OK	0.896319	0.139169	-2.68717	-1.46999	0.106	0.267215	no
XLOC_013690	XLOC_013690	LOC102724344	16:86755696-86771432	siNT	siPAX9	OK	0.88776	0.138243	-2.68296	-1.31843	0.22095	0.415912	no
XLOC_029218	XLOC_029218	CTNND2	5:10971953-11904155	siNT	siPAX9	NOTEST	0.025866	0.00403452	-2.68059	0	1	1	no
XLOC_036613	XLOC_036613	FGL1	8:17721899-17753047	siNT	siPAX9	OK	3.17512	0.500698	-2.6648	-3.02662	5e-05	0.000738351	yes
XLOC_008841	XLOC_008841	PPFIA2	12:81651753-82153109	siNT	siPAX9	NOTEST	0.153682	0.0242614	-2.66321	0	1	1	no
XLOC_038982	XLOC_038982	-	9:40335451-40336148	siNT	siPAX9	NOTEST	0.547265	0.0864395	-2.66248	0	1	1	no
XLOC_021226	XLOC_021226	-	2:3637650-3637749	siNT	siPAX9	OK	401.208	63.393	-2.66195	-3.50098	0.05105	0.171436	no
XLOC_016122	XLOC_016122	SOCS3	17:76352857-76356160	siNT	siPAX9	OK	20.9848	3.31861	-2.66069	-6.07145	5e-05	0.000738351	yes
XLOC_019758	XLOC_019758	ARHGAP25	2:68961912-69053978	siNT	siPAX9	OK	2.55186	0.403716	-2.66014	-3.80243	5e-05	0.000738351	yes
XLOC_008897	XLOC_008897	PMCH	12:102513948-102591623	siNT	siPAX9	OK	0.651166	0.103523	-2.65308	-0.610606	0.49085	0.67862	no
XLOC_032009	XLOC_032009	-	6:11807108-11807312	siNT	siPAX9	OK	23.4324	3.72536	-2.65305	-3.6268	0.0386	0.144672	no
XLOC_000164	XLOC_000164	ACTL8	1:18081807-18153558	siNT	siPAX9	NOTEST	0.219956	0.0351555	-2.64539	0	1	1	no
XLOC_028048	XLOC_028048	-	4:55087283-55087565	siNT	siPAX9	OK	335.833	53.8292	-2.64128	-5.38933	5e-05	0.000738351	yes
XLOC_014607	XLOC_014607	-	16:55817299-55820964	siNT	siPAX9	OK	1.73059	0.277406	-2.64119	-3.91568	5e-05	0.000738351	yes
XLOC_023570	XLOC_023570	-	21:15048350-15048449	siNT	siPAX9	OK	400.636	64.2269	-2.64104	-3.54134	0.07155	0.210067	no
XLOC_023422	XLOC_023422	TCP10L	21:33947150-33957845	siNT	siPAX9	NOTEST	0.149958	0.0240662	-2.63948	0	1	1	no
XLOC_011436	XLOC_011436	-	14:35015954-35016120	siNT	siPAX9	OK	32.6705	5.2657	-2.63329	-2.92846	0.05425	0.178303	no
XLOC_038764	XLOC_038764	-	9:7782619-7783173	siNT	siPAX9	OK	0.936702	0.151176	-2.63136	-1.45391	0.1058	0.267007	no
XLOC_014043	XLOC_014043	CES1	16:55836761-55867075	siNT	siPAX9	OK	6.5015	1.05197	-2.62768	-4.40716	5e-05	0.000738351	yes
XLOC_003742	XLOC_003742	-	1:208016740-208017038	siNT	siPAX9	OK	2.37913	0.38509	-2.62717	-1.60741	0.2524	0.448885	no
XLOC_014839	XLOC_014839	EFNB3	17:7608519-7614693	siNT	siPAX9	OK	3.49255	0.567101	-2.6226	-4.53632	5e-05	0.000738351	yes
XLOC_009482	XLOC_009482	-	12:107710920-107711413	siNT	siPAX9	OK	1.2474	0.202878	-2.62025	-1.65495	0.09365	0.247717	no
XLOC_015919	XLOC_015919	HOXB9	17:46698518-46703835	siNT	siPAX9	OK	0.950894	0.154995	-2.61706	-2.92931	0.0005	0.00518781	yes
XLOC_011716	XLOC_011716	-	14:95876743-95878986	siNT	siPAX9	OK	1.62977	0.26671	-2.61132	-3.1554	5e-05	0.000738351	yes
XLOC_002261	XLOC_002261	GAS5,SNORA103,SNORD44,SNORD47,SNORD77,SNORD78,SNORD79,SNORD80	1:173828001-173837215	siNT	siPAX9	OK	530.893	86.9062	-2.61089	-0.385581	0.0068	0.0422011	yes
XLOC_009638	XLOC_009638	TNFSF11	13:43136871-43182149	siNT	siPAX9	NOTEST	0.248517	0.0407654	-2.60792	0	1	1	no
XLOC_038694	XLOC_038694	-	9:2703343-2703873	siNT	siPAX9	NOTEST	0.694792	0.114025	-2.60724	0	1	1	no
XLOC_023007	XLOC_023007	-	20:11056249-11056334	siNT	siPAX9	OK	607.141	99.7897	-2.60507	-2.58138	0.14745	0.32454	no
XLOC_029990	XLOC_029990	-	5:66565177-66565908	siNT	siPAX9	NOTEST	0.513397	0.0843982	-2.60479	0	1	1	no
XLOC_023129	XLOC_023129	-	20:46469720-46470398	siNT	siPAX9	OK	1.37952	0.226836	-2.60444	-1.93338	0.02965	0.121897	no
XLOC_037609	XLOC_037609	SPATA6L	9:4598315-4666693	siNT	siPAX9	OK	2.93912	0.483921	-2.60254	-0.646279	0.4214	0.616451	no
XLOC_005924	XLOC_005924	LOC399886	11:45392947-45410059	siNT	siPAX9	NOTEST	0.063168	0.0104135	-2.60073	0	1	1	no
XLOC_015265	XLOC_015265	MILR1	17:62461568-62464760	siNT	siPAX9	OK	3.69434	0.610628	-2.59695	-2.40265	0.0026	0.0199689	yes
XLOC_022184	XLOC_022184	-	2:229768225-229768853	siNT	siPAX9	OK	0.780121	0.129079	-2.59545	-1.27582	0.1014	0.260083	no
XLOC_038747	XLOC_038747	-	9:6655707-6656041	siNT	siPAX9	OK	1.80938	0.300308	-2.59098	-1.848	0.14575	0.322252	no
XLOC_012888	XLOC_012888	-	15:32059579-32059746	siNT	siPAX9	OK	115.014	19.1048	-2.5898	-4.79562	0.00555	0.0362208	yes
XLOC_029988	XLOC_029988	-	5:66540305-66540499	siNT	siPAX9	OK	10.8816	1.80971	-2.58806	-2.28784	0.24575	0.44332	no
XLOC_005920	XLOC_005920	TSPAN18	11:44785968-44972857	siNT	siPAX9	OK	4.99858	0.83486	-2.58191	-2.7205	5e-05	0.000738351	yes
XLOC_014719	XLOC_014719	-	16:86610001-86612054	siNT	siPAX9	OK	1.19348	0.199343	-2.58185	-2.86839	0.00015	0.00191042	yes
XLOC_007451	XLOC_007451	-	11:58405196-58405784	siNT	siPAX9	OK	0.578451	0.0967002	-2.5806	-1.20054	0.25575	0.452691	no
XLOC_005350	XLOC_005350	-	10:62563036-62565532	siNT	siPAX9	OK	0.942442	0.157599	-2.58014	-2.73619	0.0005	0.00518781	yes
XLOC_009472	XLOC_009472	-	12:105788296-105788744	siNT	siPAX9	OK	1.04562	0.175475	-2.57503	-1.44304	0.2462	0.443693	no
XLOC_007111	XLOC_007111	KDELC2	11:108342832-108369159	siNT	siPAX9	OK	5.02755	0.845464	-2.57204	-5.1259	5e-05	0.000738351	yes
XLOC_008219	XLOC_008219	FAM71C	12:99039077-100378635	siNT	siPAX9	NOTEST	0.0694169	0.0116762	-2.57172	0	1	1	no
XLOC_037337	XLOC_037337	-	8:90806839-90807283	siNT	siPAX9	OK	0.922555	0.155272	-2.57084	-1.33073	0.25665	0.45352	no
XLOC_011718	XLOC_011718	-	14:95879525-95880476	siNT	siPAX9	OK	1.96381	0.33063	-2.57036	-2.38597	0.0029	0.0218431	yes
XLOC_036831	XLOC_036831	CNGB3	8:87586162-87755903	siNT	siPAX9	NOTEST	0.0251346	0.00423193	-2.57029	0	1	1	no
XLOC_028501	XLOC_028501	-	4:178286980-178287398	siNT	siPAX9	OK	1.57242	0.265895	-2.56406	-1.44212	0.07305	0.212756	no
XLOC_012887	XLOC_012887	-	15:32058223-32058507	siNT	siPAX9	OK	9.32493	1.57754	-2.56342	-2.74173	0.019	0.0900678	no
XLOC_007704	XLOC_007704	-	11:116391856-116391946	siNT	siPAX9	OK	543.36	91.9368	-2.56319	-56.0212	0.10265	0.262182	no
XLOC_021818	XLOC_021818	-	2:134966672-134966798	siNT	siPAX9	OK	639.606	108.689	-2.55698	-2.82338	5e-05	0.000738351	yes
XLOC_005353	XLOC_005353	-	10:62568215-62568665	siNT	siPAX9	OK	1.40254	0.238669	-2.55496	-1.75023	0.10405	0.264177	no
XLOC_019585	XLOC_019585	RHOB	2:20646831-20649204	siNT	siPAX9	OK	46.6952	7.96243	-2.55199	-6.57978	5e-05	0.000738351	yes
XLOC_035577	XLOC_035577	-	7:64643342-64643486	siNT	siPAX9	OK	74.2133	12.6847	-2.54859	-3.36325	0.0415	0.151125	no
XLOC_034276	XLOC_034276	VPS37D	7:73082173-73086440	siNT	siPAX9	NOTEST	0.103961	0.0177989	-2.54618	0	1	1	no
XLOC_029154	XLOC_029154	LINC00847	5:180256945-180262756	siNT	siPAX9	OK	2.50603	0.429159	-2.54582	-1.29913	0.07665	0.219107	no
XLOC_028248	XLOC_028248	-	4:109331632-109331789	siNT	siPAX9	OK	22.1669	3.81087	-2.54022	-2.55492	0.1519	0.329476	no
XLOC_012886	XLOC_012886	-	15:32057963-32058156	siNT	siPAX9	OK	37.8221	6.50386	-2.53986	-3.72663	0.0176	0.0850999	no
XLOC_015294	XLOC_015294	MAP2K6	17:67410837-67538470	siNT	siPAX9	OK	1.88013	0.32348	-2.53908	-3.03714	0.0002	0.00242728	yes
XLOC_031061	XLOC_031061	WISP3	6:112375277-112390887	siNT	siPAX9	NOTEST	0.0985491	0.0169652	-2.53826	0	1	1	no
XLOC_024765	XLOC_024765	CAMP	3:48264836-48266981	siNT	siPAX9	NOTEST	0.377517	0.0650529	-2.53686	0	1	1	no
XLOC_003344	XLOC_003344	-	1:149440830-149441384	siNT	siPAX9	NOTEST	0.614611	0.106155	-2.5335	0	1	1	no
XLOC_022033	XLOC_022033	-	2:192579609-192580320	siNT	siPAX9	NOTEST	0.420187	0.0731354	-2.52239	0	1	1	no
XLOC_014610	XLOC_014610	-	16:55824100-55824591	siNT	siPAX9	OK	8.00257	1.39645	-2.5187	-2.76601	0.0004	0.00429375	yes
XLOC_018353	XLOC_018353	PLIN5	19:4522543-4535208	siNT	siPAX9	OK	0.733044	0.12799	-2.51787	-2.50647	0.0012	0.0106784	yes
XLOC_038971	XLOC_038971	-	9:40294290-40294900	siNT	siPAX9	OK	1.92154	0.335956	-2.51592	-1.83685	0.0128	0.0675716	no
XLOC_015228	XLOC_015228	PRR11	17:57232859-57284070	siNT	siPAX9	OK	14.7804	2.58452	-2.51572	-5.75868	5e-05	0.000738351	yes
XLOC_020549	XLOC_020549	PLEKHH2	2:43864438-43995126	siNT	siPAX9	OK	3.45432	0.605153	-2.51303	-2.16195	0.3617	0.561227	no
XLOC_032485	XLOC_032485	-	6:106114961-106115160	siNT	siPAX9	OK	22.2357	3.90407	-2.50982	-1.5858	0.0251	0.10886	no
XLOC_001215	XLOC_001215	WNT3A	1:228194722-228248972	siNT	siPAX9	OK	0.598759	0.105426	-2.50575	-2.49903	0.0014	0.01205	yes
XLOC_006534	XLOC_006534	SLC22A18AS	11:2908574-2946476	siNT	siPAX9	OK	2.64517	0.466509	-2.50338	-1.82218	0.0817	0.228147	no
XLOC_016662	XLOC_016662	-	17:68461096-68461182	siNT	siPAX9	OK	1855.91	327.386	-2.50306	-1.81092	0.01175	0.0633758	no
XLOC_019037	XLOC_019037	NLRP11	19:56296762-56393220	siNT	siPAX9	NOTEST	0.0332708	0.00587066	-2.50266	0	1	1	no
XLOC_012434	XLOC_012434	LOC101928414	15:45543778-45571420	siNT	siPAX9	NOTEST	0.213225	0.0376246	-2.50263	0	1	1	no
XLOC_011584	XLOC_011584	-	14:66723710-66724144	siNT	siPAX9	OK	1.53809	0.271406	-2.50262	-1.19766	0.0123	0.0656168	no
XLOC_011725	XLOC_011725	-	14:96717829-96718100	siNT	siPAX9	OK	2.72475	0.480869	-2.5024	-1.88741	0.253	0.449513	no
XLOC_041358	XLOC_041358	-	X:144176810-144176891	siNT	siPAX9	OK	1182.72	209.305	-2.49842	-2.92682	0.1019	0.2609	no
XLOC_036918	XLOC_036918	SNTB1	8:121547984-121824309	siNT	siPAX9	OK	7.47801	1.32359	-2.4982	-4.70054	5e-05	0.000738351	yes
XLOC_039849	XLOC_039849	DRP2	X:100474932-100519485	siNT	siPAX9	NOTEST	0.0959722	0.016987	-2.49818	0	1	1	no
XLOC_011362	XLOC_011362	-	14:20097312-20097432	siNT	siPAX9	OK	207.987	36.8355	-2.49733	-3.75315	0.0294	0.121161	no
XLOC_024028	XLOC_024028	RIBC2	22:45809571-45828302	siNT	siPAX9	OK	0.62135	0.110209	-2.49516	-1.85312	0.0193	0.0909063	no
XLOC_009080	XLOC_009080	-	12:4800504-4800890	siNT	siPAX9	OK	1.87728	0.333182	-2.49426	-1.52552	0.0663	0.201049	no
XLOC_035435	XLOC_035435	-	7:37854966-37855621	siNT	siPAX9	OK	0.925204	0.164524	-2.49147	-1.563	0.0524	0.17432	no
XLOC_030173	XLOC_030173	-	5:95145480-95145991	siNT	siPAX9	OK	0.71553	0.127263	-2.4912	-1.44511	0.1593	0.33949	no
XLOC_004074	XLOC_004074	VIM	10:17256237-17279592	siNT	siPAX9	OK	300.896	53.5431	-2.49049	-6.70629	5e-05	0.000738351	yes
XLOC_025813	XLOC_025813	PCOLCE2	3:142536701-142608045	siNT	siPAX9	OK	1.67604	0.299463	-2.48461	-3.06872	0.0001	0.00134312	yes
XLOC_003245	XLOC_003245	-	1:143256754-143257037	siNT	siPAX9	OK	2.49293	0.445682	-2.48376	-1.80276	0.2581	0.454817	no
XLOC_011753	XLOC_011753	-	14:101052784-101053118	siNT	siPAX9	OK	1.59888	0.285845	-2.48376	-1.52638	0.2581	0.454817	no
XLOC_037387	XLOC_037387	-	8:104375162-104376100	siNT	siPAX9	NOTEST	0.415858	0.0743948	-2.48282	0	1	1	no
XLOC_029668	XLOC_029668	HMMR-AS1	5:162887516-162921064	siNT	siPAX9	OK	1.0423	0.186652	-2.48135	-0.807011	0.391	0.589207	no
XLOC_036647	XLOC_036647	PNMA2	8:26362195-26371483	siNT	siPAX9	NOTEST	0.0654122	0.0117329	-2.479	0	1	1	no
XLOC_039287	XLOC_039287	-	9:96196008-96196378	siNT	siPAX9	OK	2.69162	0.483445	-2.47705	-1.48291	0.0383	0.143982	no
XLOC_034981	XLOC_034981	ASNS	7:97481428-97502013	siNT	siPAX9	OK	44.4066	7.97654	-2.47694	-5.88931	5e-05	0.000738351	yes
XLOC_039094	XLOC_039094	-	9:65647223-65647398	siNT	siPAX9	OK	15.6022	2.80679	-2.47476	-5.13478	0.2412	0.438821	no
XLOC_034836	XLOC_034836	SNORA5C	7:45138572-45151346	siNT	siPAX9	OK	34.352	6.18502	-2.47354	-0.426077	0.3215	0.520663	no
XLOC_011648	XLOC_011648	-	14:82383602-82383817	siNT	siPAX9	OK	14.1089	2.54389	-2.4715	-1.60555	0.0342	0.134028	no
XLOC_007975	XLOC_007975	TROAP	12:49686413-49725515	siNT	siPAX9	OK	10.6584	1.92196	-2.47134	-1.7301	0.05055	0.170596	no
XLOC_028506	XLOC_028506	-	4:179501951-179502039	siNT	siPAX9	OK	465.79	84.0345	-2.47063	-65.042	0.25335	0.44993	no
XLOC_011294	XLOC_011294	LINC00341	14:95873603-95876427	siNT	siPAX9	OK	1.59036	0.287533	-2.46755	-3.35692	5e-05	0.000738351	yes
XLOC_013708	XLOC_013708	CDT1	16:88870185-88875666	siNT	siPAX9	OK	10.7756	1.95204	-2.46471	-4.82911	5e-05	0.000738351	yes
XLOC_040985	XLOC_040985	-	X:73787688-73787771	siNT	siPAX9	OK	1062.28	192.726	-2.46253	-1.29477	0.01255	0.0666252	no
XLOC_014446	XLOC_014446	-	16:27380491-27381005	siNT	siPAX9	OK	1.03812	0.189033	-2.45726	-1.51789	0.1039	0.263968	no
XLOC_009470	XLOC_009470	-	12:105772023-105772383	siNT	siPAX9	OK	1.31261	0.239259	-2.45579	-1.44551	0.27745	0.475601	no
XLOC_011573	XLOC_011573	-	14:65734353-65734438	siNT	siPAX9	OK	2413.92	441.4	-2.45122	-1.99125	0.0073	0.0445551	yes
XLOC_017312	XLOC_017312	-	18:55566594-55567083	siNT	siPAX9	OK	2.99328	0.548313	-2.44865	-1.99106	0.01	0.0559586	no
XLOC_003503	XLOC_003503	-	1:161004711-161005214	siNT	siPAX9	OK	1.52728	0.279939	-2.44778	-1.79435	0.04525	0.159611	no
XLOC_001901	XLOC_001901	AMIGO1	1:110049445-110052336	siNT	siPAX9	OK	1.13298	0.207749	-2.44721	-2.89523	0.00015	0.00191042	yes
XLOC_013324	XLOC_013324	-	16:15018956-15021287	siNT	siPAX9	OK	14.4041	2.64209	-2.44673	-0.535503	0.5344	0.714076	no
XLOC_019771	XLOC_019771	ANKRD53	2:71205574-71212629	siNT	siPAX9	NOTEST	0.0533574	0.00980604	-2.44395	0	1	1	no
XLOC_035264	XLOC_035264	-	7:1185066-1185222	siNT	siPAX9	OK	33.9118	6.23708	-2.44284	-1.16322	0.01335	0.0696807	no
XLOC_021973	XLOC_021973	-	2:183655938-183656683	siNT	siPAX9	OK	0.921885	0.169566	-2.44274	-1.56025	0.03425	0.134109	no
XLOC_023130	XLOC_023130	-	20:46470872-46471072	siNT	siPAX9	OK	14.8947	2.74169	-2.44166	-2.65621	0.057	0.183543	no
XLOC_030431	XLOC_030431	-	5:152416544-152416899	siNT	siPAX9	OK	16.0287	2.95209	-2.44085	-2.63022	0.0003	0.00340494	yes
XLOC_035314	XLOC_035314	-	7:7949664-7950030	siNT	siPAX9	OK	25.5009	4.69707	-2.44072	-3.11626	5e-05	0.000738351	yes
XLOC_014600	XLOC_014600	-	16:54938870-54939266	siNT	siPAX9	NOTEST	0.711197	0.131144	-2.4391	0	1	1	no
XLOC_002877	XLOC_002877	-	1:46698814-46698922	siNT	siPAX9	OK	106.411	19.6434	-2.43753	-2.2725	0.2581	0.454817	no
XLOC_029954	XLOC_029954	-	5:63686960-63687239	siNT	siPAX9	OK	2.38926	0.441058	-2.43753	-1.7538	0.2581	0.454817	no
XLOC_038365	XLOC_038365	ECM2	9:95059639-95432547	siNT	siPAX9	OK	2.55129	0.472277	-2.43352	-1.06609	0.20035	0.391458	no
XLOC_025896	XLOC_025896	RPL22L1	3:170582664-170588045	siNT	siPAX9	OK	67.8643	12.5732	-2.4323	-6.22416	5e-05	0.000738351	yes
XLOC_029551	XLOC_029551	CDC25C	5:137620953-137685482	siNT	siPAX9	OK	5.14445	0.954969	-2.42949	-1.13879	0.0618	0.192994	no
XLOC_019776	XLOC_019776	DYSF	2:71680752-71913893	siNT	siPAX9	OK	3.02332	0.56303	-2.42485	-4.65925	5e-05	0.000738351	yes
XLOC_029960	XLOC_029960	-	5:64796442-64797176	siNT	siPAX9	OK	1.19077	0.221904	-2.4239	-1.70989	0.03365	0.13271	no
XLOC_011923	XLOC_011923	ULK4P3	15:30395934-30423948	siNT	siPAX9	NOTEST	0.142117	0.0264925	-2.42342	0	1	1	no
XLOC_003524	XLOC_003524	-	1:161394162-161394779	siNT	siPAX9	OK	1.55965	0.291876	-2.4178	-1.99061	0.02155	0.0981207	no
XLOC_012512	XLOC_012512	PIF1	15:65107828-65117867	siNT	siPAX9	OK	8.23101	1.54438	-2.41404	-3.60045	5e-05	0.000738351	yes
XLOC_040691	XLOC_040691	-	X:14853366-14853444	siNT	siPAX9	OK	2886.25	541.705	-2.41362	-1.73419	0.0271	0.114658	no
XLOC_015759	XLOC_015759	TOP2A	17:38544772-38574202	siNT	siPAX9	OK	39.2673	7.37006	-2.41358	-5.86429	5e-05	0.000738351	yes
XLOC_028868	XLOC_028868	SNCAIP	5:121647385-121814782	siNT	siPAX9	OK	13.5779	2.54943	-2.41302	-5.07542	5e-05	0.000738351	yes
XLOC_000944	XLOC_000944	NUF2	1:163291722-163325553	siNT	siPAX9	OK	9.08111	1.70783	-2.41071	-4.22808	5e-05	0.000738351	yes
XLOC_037339	XLOC_037339	-	8:90809632-90810306	siNT	siPAX9	OK	0.786488	0.147909	-2.41071	-1.4278	0.0625	0.19427	no
XLOC_021461	XLOC_021461	-	2:71030363-71030480	siNT	siPAX9	OK	281.54	53.0008	-2.40925	-1.83181	0.01155	0.062544	no
XLOC_041187	XLOC_041187	-	X:103223038-103223739	siNT	siPAX9	OK	0.851767	0.160354	-2.4092	-1.43704	0.039	0.145671	no
XLOC_026847	XLOC_026847	BST1	4:15704572-15733796	siNT	siPAX9	NOTEST	0.0730522	0.0137574	-2.40872	0	1	1	no
XLOC_034713	XLOC_034713	ETV1	7:13930821-14031050	siNT	siPAX9	OK	2.37188	0.44782	-2.40504	-4.23804	5e-05	0.000738351	yes
XLOC_029958	XLOC_029958	-	5:64790248-64790564	siNT	siPAX9	OK	1.74189	0.32898	-2.40458	-1.37812	0.2572	0.453934	no
XLOC_040731	XLOC_040731	-	X:30648731-30648827	siNT	siPAX9	OK	722.638	136.634	-2.40296	-1.78106	0.017	0.0829771	no
XLOC_022563	XLOC_022563	NTSR1	20:61340188-61394123	siNT	siPAX9	OK	1.34287	0.25426	-2.40095	-3.50465	5e-05	0.000738351	yes
XLOC_035304	XLOC_035304	-	7:6925160-6925248	siNT	siPAX9	OK	462.542	87.7347	-2.39836	-66.272	0.24475	0.442539	no
XLOC_002409	XLOC_002409	BATF3	1:212859758-212873327	siNT	siPAX9	OK	1.40574	0.266786	-2.39757	-2.1227	0.0057	0.0370053	yes
XLOC_007490	XLOC_007490	-	11:63692371-63692458	siNT	siPAX9	OK	635.876	121.316	-2.38998	-2.68508	0.0756	0.217242	no
XLOC_017053	XLOC_017053	MIR924HG	18:36786887-37331959	siNT	siPAX9	OK	0.839452	0.160258	-2.38905	-2.33421	0.0025	0.0193807	yes
XLOC_011118	XLOC_011118	TRIM9	14:51441980-51562422	siNT	siPAX9	NOTEST	0.529861	0.101163	-2.38894	0	1	1	no
XLOC_012890	XLOC_012890	-	15:32060256-32060424	siNT	siPAX9	OK	77.044	14.7258	-2.38734	-1.91623	0.0117	0.0631684	no
XLOC_034621	XLOC_034621	GIMAP2	7:150382793-150390728	siNT	siPAX9	OK	1.64209	0.314335	-2.38516	-2.59176	0.00075	0.00726312	yes
XLOC_019254	XLOC_019254	-	19:23457739-23457883	siNT	siPAX9	OK	80.622	15.4334	-2.38512	-3.23818	0.0263	0.112317	no
XLOC_016024	XLOC_016024	PECAM1	17:62396776-62407083	siNT	siPAX9	OK	2.58244	0.495246	-2.38252	-4.16474	5e-05	0.000738351	yes
XLOC_018401	XLOC_018401	CD209	19:7804880-7812464	siNT	siPAX9	NOTEST	0.0277502	0.00532941	-2.38045	0	1	1	no
XLOC_039092	XLOC_039092	-	9:65625946-65626481	siNT	siPAX9	OK	0.976791	0.188022	-2.37715	-1.13946	0.01405	0.0723802	no
XLOC_027520	XLOC_027520	SPARCL1	4:88394481-88450655	siNT	siPAX9	NOTEST	0.16708	0.0321983	-2.37548	0	1	1	no
XLOC_037611	XLOC_037611	SPATA6L	9:4598315-4666693	siNT	siPAX9	OK	1.65957	0.319854	-2.37532	-1.89949	0.0053	0.0349398	yes
XLOC_014625	XLOC_014625	-	16:63480308-63480412	siNT	siPAX9	OK	427.609	82.6466	-2.37127	-3.2827	0.02195	0.0995273	no
XLOC_030435	XLOC_030435	-	5:153440394-153440752	siNT	siPAX9	OK	1.43981	0.278468	-2.3703	-1.54085	0.25185	0.448432	no
XLOC_010973	XLOC_010973	POTEM	14:19983953-20020272	siNT	siPAX9	NOTEST	0.0140214	0.0027127	-2.36984	0	1	1	no
XLOC_007086	XLOC_007086	MMP3	11:102654406-102714420	siNT	siPAX9	NOTEST	0.12867	0.0249564	-2.36619	0	1	1	no
XLOC_005351	XLOC_005351	-	10:62566471-62567261	siNT	siPAX9	OK	0.838977	0.162894	-2.3647	-1.53414	0.0508	0.171207	no
XLOC_005347	XLOC_005347	-	10:62559507-62559908	siNT	siPAX9	OK	1.43612	0.279438	-2.36158	-1.29343	0.1028	0.262418	no
XLOC_037166	XLOC_037166	-	8:37947746-37948096	siNT	siPAX9	OK	1.77042	0.344484	-2.36158	-1.5547	0.1272	0.296981	no
XLOC_007045	XLOC_007045	FZD4	11:86502100-86666440	siNT	siPAX9	OK	5.64761	1.09992	-2.36025	-5.24629	5e-05	0.000738351	yes
XLOC_040180	XLOC_040180	SRPX	X:38008587-38080197	siNT	siPAX9	OK	6.54391	1.2759	-2.35863	-4.07315	5e-05	0.000738351	yes
XLOC_040476	XLOC_040476	APLN	X:128779235-128788933	siNT	siPAX9	NOTEST	0.0329079	0.0064257	-2.35651	0	1	1	no
XLOC_029959	XLOC_029959	-	5:64795028-64795524	siNT	siPAX9	OK	1.12473	0.219777	-2.35547	-1.37515	0.063	0.195069	no
XLOC_007330	XLOC_007330	-	11:13778746-13778909	siNT	siPAX9	OK	30.1844	5.9038	-2.35409	-2.75766	0.0828	0.229809	no
XLOC_039198	XLOC_039198	-	9:71719966-71720639	siNT	siPAX9	NOTEST	0.464614	0.0908842	-2.35393	0	1	1	no
XLOC_011649	XLOC_011649	-	14:82384125-82384247	siNT	siPAX9	OK	1816.52	357.072	-2.34689	-3.63532	5e-05	0.000738351	yes
XLOC_026396	XLOC_026396	-	3:128674990-128675094	siNT	siPAX9	OK	1299.94	255.598	-2.3465	-2.36126	0.0012	0.0106784	yes
XLOC_030935	XLOC_030935	PAQR8	6:52226925-52272575	siNT	siPAX9	OK	1.43106	0.281803	-2.34432	-3.68506	5e-05	0.000738351	yes
XLOC_013464	XLOC_013464	TGFB1I1	16:31483311-31489281	siNT	siPAX9	OK	5.97458	1.17811	-2.34236	-4.04018	5e-05	0.000738351	yes
XLOC_005652	XLOC_005652	-	10:130715698-130716299	siNT	siPAX9	OK	1.19605	0.236155	-2.34047	-1.55993	0.03905	0.145739	no
XLOC_003360	XLOC_003360	-	1:150553148-150553399	siNT	siPAX9	OK	5.26802	1.04334	-2.33604	-1.84488	0.06755	0.203059	no
XLOC_024751	XLOC_024751	CCRL2	3:46448720-46451014	siNT	siPAX9	NOTEST	0.0906092	0.0179511	-2.33558	0	1	1	no
XLOC_009533	XLOC_009533	-	12:131387516-131387615	siNT	siPAX9	OK	546.03	108.23	-2.33487	-1.64071	0.0192	0.0906385	no
XLOC_011747	XLOC_011747	-	14:101041784-101042172	siNT	siPAX9	OK	1.50731	0.299284	-2.33239	-1.28714	0.1051	0.265977	no
XLOC_022562	XLOC_022562	SLCO4A1	20:61273796-61303965	siNT	siPAX9	OK	50.4448	10.0237	-2.33129	-4.60196	5e-05	0.000738351	yes
XLOC_029834	XLOC_029834	-	5:20703342-20703623	siNT	siPAX9	OK	2.17348	0.431941	-2.3311	-1.59606	0.26055	0.45713	no
XLOC_038810	XLOC_038810	-	9:14589637-14590684	siNT	siPAX9	OK	0.789186	0.157007	-2.32954	-1.7488	0.0209	0.0961224	no
XLOC_005087	XLOC_005087	-	10:6798694-6799333	siNT	siPAX9	NOTEST	0.449739	0.0896199	-2.3272	0	1	1	no
XLOC_009505	XLOC_009505	-	12:116725096-116725178	siNT	siPAX9	OK	606.257	121.056	-2.32425	-162.645	0.27925	0.477369	no
XLOC_013042	XLOC_013042	-	15:64651248-64652146	siNT	siPAX9	OK	0.941811	0.188126	-2.32374	-1.73926	0.01735	0.0841891	no
XLOC_010392	XLOC_010392	-	13:80312554-80312640	siNT	siPAX9	OK	433.098	86.7718	-2.31939	-62.0141	0.27505	0.472908	no
XLOC_020453	XLOC_020453	HS1BP3-IT1	2:20790534-20792308	siNT	siPAX9	NOTEST	0.22209	0.0445047	-2.31912	0	1	1	no
XLOC_003624	XLOC_003624	-	1:184091206-184091842	siNT	siPAX9	OK	1.34429	0.270508	-2.3131	-1.64216	0.0255	0.110088	no
XLOC_030400	XLOC_030400	-	5:150385612-150386237	siNT	siPAX9	OK	1.37847	0.277614	-2.31192	-1.64101	0.0256	0.110345	no
XLOC_037102	XLOC_037102	-	8:20792029-20792129	siNT	siPAX9	OK	213.395	42.9888	-2.31149	-2.43105	0.1467	0.323567	no
XLOC_024877	XLOC_024877	GPR27	3:71728439-71805585	siNT	siPAX9	OK	6.088	1.22667	-2.31122	-2.13762	0.00195	0.0158453	yes
XLOC_037097	XLOC_037097	-	8:17659108-17659743	siNT	siPAX9	OK	0.853102	0.172199	-2.30864	-1.46127	0.06695	0.202033	no
XLOC_005378	XLOC_005378	-	10:71894769-71895130	siNT	siPAX9	OK	1.41261	0.285236	-2.30814	-1.54158	0.24955	0.4469	no
XLOC_007665	XLOC_007665	-	11:110350628-110350964	siNT	siPAX9	OK	1.32179	0.267428	-2.30527	-1.65504	0.2676	0.465049	no
XLOC_036880	XLOC_036880	SNX31	8:101585111-101661893	siNT	siPAX9	NOTEST	0.0385153	0.0077925	-2.30527	0	1	1	no
XLOC_013174	XLOC_013174	HBA2	16:222845-223709	siNT	siPAX9	OK	0.982611	0.198961	-2.30414	-1.36172	0.05195	0.173435	no
XLOC_024738	XLOC_024738	KIF15	3:44803208-44894748	siNT	siPAX9	OK	2.17277	0.43995	-2.30412	-3.6824	5e-05	0.000738351	yes
XLOC_005132	XLOC_005132	-	10:19024761-19024945	siNT	siPAX9	OK	18.5225	3.75246	-2.30337	-2.52286	0.0723	0.211338	no
XLOC_028277	XLOC_028277	-	4:114817737-114818489	siNT	siPAX9	OK	1.98555	0.402423	-2.30276	-2.20159	0.0065	0.0407934	yes
XLOC_011286	XLOC_011286	SERPINA1	14:94843083-94857029	siNT	siPAX9	OK	82.2751	16.6987	-2.30072	-6.06732	5e-05	0.000738351	yes
XLOC_030417	XLOC_030417	-	5:151010964-151011453	siNT	siPAX9	OK	1.22078	0.247906	-2.29994	-1.73546	0.10305	0.262859	no
XLOC_020911	XLOC_020911	CYTIP	2:158271130-158300604	siNT	siPAX9	NOTEST	0.061149	0.0124248	-2.29911	0	1	1	no
XLOC_040954	XLOC_040954	-	X:67234739-67235292	siNT	siPAX9	OK	0.903308	0.183648	-2.29827	-1.30823	0.07925	0.223568	no
XLOC_017125	XLOC_017125	SERPINB4	18:61304492-61311553	siNT	siPAX9	OK	46.327	9.41963	-2.29811	-5.09861	5e-05	0.000738351	yes
XLOC_027727	XLOC_027727	GPM6A	4:176554087-176923842	siNT	siPAX9	OK	0.881689	0.179408	-2.29703	-2.49303	5e-05	0.000738351	yes
XLOC_013123	XLOC_013123	-	15:85725145-85725245	siNT	siPAX9	OK	468.604	95.6119	-2.29311	-3.26531	0.03535	0.136924	no
XLOC_023012	XLOC_023012	-	20:17766585-17767222	siNT	siPAX9	OK	0.839938	0.1714	-2.29292	-1.43175	0.06725	0.202603	no
XLOC_029443	XLOC_029443	ST8SIA4	5:100142638-100238989	siNT	siPAX9	NOTEST	0.559174	0.114272	-2.29083	0	1	1	no
XLOC_012353	XLOC_012353	LOC105370757	15:32933813-32989299	siNT	siPAX9	OK	0.703807	0.144099	-2.28812	-0.821851	0.1369	0.311042	no
XLOC_008555	XLOC_008555	SOX5	12:23685230-24715383	siNT	siPAX9	NOTEST	0.252001	0.0516304	-2.28714	0	1	1	no
XLOC_022493	XLOC_022493	SNAI1	20:48599512-48605420	siNT	siPAX9	OK	0.647681	0.132901	-2.28493	-1.93713	0.0071	0.0436661	yes
XLOC_015586	XLOC_015586	PMP22	17:15133093-15168674	siNT	siPAX9	OK	1.88535	0.387101	-2.28405	-2.59931	5e-05	0.000738351	yes
XLOC_012508	XLOC_012508	KIAA0101	15:64656319-64679886	siNT	siPAX9	OK	24.8195	5.09869	-2.28328	-4.5217	5e-05	0.000738351	yes
XLOC_005605	XLOC_005605	-	10:120632051-120632149	siNT	siPAX9	OK	651.784	133.917	-2.28305	-1.66811	0.01825	0.0874841	no
XLOC_023800	XLOC_023800	TBX1	22:19744225-19771112	siNT	siPAX9	NOTEST	0.185616	0.0381403	-2.28293	0	1	1	no
XLOC_018701	XLOC_018701	LRFN1	19:39797456-39805976	siNT	siPAX9	OK	1.00828	0.207191	-2.28286	-2.80286	0.0001	0.00134312	yes
XLOC_040856	XLOC_040856	-	X:52715977-52716086	siNT	siPAX9	OK	114.826	23.6291	-2.28081	-21.3748	0.25015	0.447417	no
XLOC_030396	XLOC_030396	-	5:150378463-150379194	siNT	siPAX9	OK	0.947728	0.195072	-2.28047	-1.58436	0.04455	0.158204	no
XLOC_005349	XLOC_005349	-	10:62561640-62562969	siNT	siPAX9	OK	0.938531	0.193223	-2.28014	-1.86539	0.0098	0.0551217	no
XLOC_020727	XLOC_020727	GPAT2	2:96676298-96701722	siNT	siPAX9	NOTEST	0.0467662	0.00964295	-2.27792	0	1	1	no
XLOC_009617	XLOC_009617	CCNA1	13:37005966-37017019	siNT	siPAX9	OK	12.09	2.49381	-2.27739	-4.68388	5e-05	0.000738351	yes
XLOC_037316	XLOC_037316	-	8:89357856-89357953	siNT	siPAX9	OK	2424.24	500.158	-2.27708	-2.53782	0.00015	0.00191042	yes
XLOC_017113	XLOC_017113	ALPK2	18:56148481-56296189	siNT	siPAX9	NOTEST	0.0302464	0.00624313	-2.27642	0	1	1	no
XLOC_035955	XLOC_035955	-	7:130489256-130489355	siNT	siPAX9	OK	540.352	111.563	-2.27604	-1.67321	0.02275	0.10192	no
XLOC_039641	XLOC_039641	TSPAN7	X:38420730-38548172	siNT	siPAX9	OK	0.809355	0.16721	-2.27511	-2.13068	0.00505	0.033814	yes
XLOC_002652	XLOC_002652	-	1:4568586-4568677	siNT	siPAX9	OK	334.539	69.3216	-2.2708	-50.3222	0.2469	0.444397	no
XLOC_028477	XLOC_028477	-	4:167037353-167037784	siNT	siPAX9	OK	1.28371	0.266717	-2.26694	-1.31008	0.08395	0.231777	no
XLOC_015982	XLOC_015982	2018-09-04	17:56597197-56769416	siNT	siPAX9	OK	0.859124	0.178937	-2.26342	-1.40224	0.00025	0.00291994	yes
XLOC_037219	XLOC_037219	-	8:57866926-57867519	siNT	siPAX9	OK	0.858812	0.178888	-2.26329	-1.35879	0.0789	0.222926	no
XLOC_015190	XLOC_015190	EME1	17:48450580-48474914	siNT	siPAX9	OK	2.25208	0.469589	-2.26178	-0.675882	0.2761	0.473882	no
XLOC_027833	XLOC_027833	-	4:9811307-9811809	siNT	siPAX9	OK	0.881406	0.184072	-2.25953	-1.13339	0.1066	0.268208	no
XLOC_021518	XLOC_021518	-	2:87449355-87449457	siNT	siPAX9	OK	631.767	132.093	-2.25784	-3.76562	0.0123	0.0656168	no
XLOC_002317	XLOC_002317	KCNT2	1:196194909-196577561	siNT	siPAX9	NOTEST	0.329758	0.0690806	-2.25505	0	1	1	no
XLOC_005090	XLOC_005090	-	10:6804602-6805356	siNT	siPAX9	NOTEST	0.490314	0.102796	-2.25392	0	1	1	no
XLOC_015604	XLOC_015604	RASD1	17:17397752-17399709	siNT	siPAX9	NOTEST	0.206933	0.043438	-2.25213	0	1	1	no
XLOC_005728	XLOC_005728	LSP1,MIR7847	11:1874199-1913493	siNT	siPAX9	OK	1.25628	0.263908	-2.25105	-0.683429	0.0075	0.0455215	yes
XLOC_039200	XLOC_039200	-	9:71725167-71725770	siNT	siPAX9	OK	0.596848	0.125503	-2.24964	-1.13538	0.1453	0.321491	no
XLOC_007292	XLOC_007292	-	11:1867791-1869430	siNT	siPAX9	OK	1.37734	0.289863	-2.24844	-2.41424	0.0006	0.00603068	yes
XLOC_005348	XLOC_005348	-	10:62559970-62561287	siNT	siPAX9	OK	1.3926	0.293331	-2.24717	-2.21779	0.0034	0.0247494	yes
XLOC_027772	XLOC_027772	-	4:254931-255533	siNT	siPAX9	OK	1.39246	0.293748	-2.24499	-1.57604	0.0257	0.110619	no
XLOC_009474	XLOC_009474	-	12:105805931-105806604	siNT	siPAX9	OK	1.69078	0.357694	-2.24089	-1.77084	0.0212	0.0970772	no
XLOC_013037	XLOC_013037	-	15:60345471-60345588	siNT	siPAX9	OK	384.308	81.3915	-2.23931	-3.96179	0.0069	0.0426859	yes
XLOC_021679	XLOC_021679	-	2:113295352-113295632	siNT	siPAX9	OK	3.63192	0.76977	-2.23824	-1.0736	0.01905	0.0902422	no
XLOC_012889	XLOC_012889	-	15:32059919-32060166	siNT	siPAX9	OK	21.5814	4.58607	-2.23446	-3.03286	0.01205	0.0646112	no
XLOC_011359	XLOC_011359	-	14:19849649-19850006	siNT	siPAX9	OK	1.69072	0.359669	-2.2329	-1.2796	0.10485	0.265591	no
XLOC_011752	XLOC_011752	-	14:101050506-101050850	siNT	siPAX9	OK	1.84452	0.392386	-2.2329	-1.30497	0.10485	0.265591	no
XLOC_003068	XLOC_003068	-	1:100288163-100288267	siNT	siPAX9	OK	592.745	126.545	-2.22776	-1.89863	0.00905	0.0520938	no
XLOC_021361	XLOC_021361	-	2:44292968-44293299	siNT	siPAX9	OK	18.0956	3.8716	-2.22464	-2.5763	0.00035	0.00384775	yes
XLOC_003349	XLOC_003349	-	1:149459288-149459560	siNT	siPAX9	OK	7.37906	1.57882	-2.22459	-2.56833	0.05875	0.187411	no
XLOC_024102	XLOC_024102	CCDC188	22:20136108-20137431	siNT	siPAX9	NOTEST	0.212248	0.04544	-2.22372	0	1	1	no
XLOC_003364	XLOC_003364	-	1:150559416-150560351	siNT	siPAX9	OK	1.19946	0.256883	-2.22321	-1.92277	0.01065	0.0587061	no
XLOC_037375	XLOC_037375	-	8:101698060-101698601	siNT	siPAX9	OK	1.6958	0.363724	-2.22105	-1.62634	0.0235	0.104288	no
XLOC_005665	XLOC_005665	-	10:132366102-132366185	siNT	siPAX9	OK	616.586	132.264	-2.22088	-85.717	0.26415	0.460959	no
XLOC_031819	XLOC_031819	IL22RA2	6:137464956-137494785	siNT	siPAX9	OK	1.5828	0.340341	-2.21742	-3.00869	5e-05	0.000738351	yes
XLOC_022466	XLOC_022466	UBE2C	20:44441214-44445596	siNT	siPAX9	OK	32.3155	6.94884	-2.21738	-3.48677	5e-05	0.000738351	yes
XLOC_022228	XLOC_022228	TRIB3	20:361272-378203	siNT	siPAX9	OK	65.7756	14.1489	-2.21686	-5.8486	5e-05	0.000738351	yes
XLOC_006999	XLOC_006999	CHRDL2	11:74407472-74442430	siNT	siPAX9	NOTEST	0.0852287	0.0183464	-2.21584	0	1	1	no
XLOC_013010	XLOC_013010	-	15:55218210-55218319	siNT	siPAX9	OK	7103.81	1533.77	-2.21151	-3.89968	5e-05	0.000738351	yes
XLOC_006466	XLOC_006466	FLI1	11:128551134-128683162	siNT	siPAX9	OK	2.87212	0.620192	-2.21133	-3.95296	5e-05	0.000738351	yes
XLOC_030130	XLOC_030130	-	5:76367455-76367930	siNT	siPAX9	OK	1.70048	0.367361	-2.21067	-1.58635	0.0368	0.140352	no
XLOC_026363	XLOC_026363	-	3:125713998-125714610	siNT	siPAX9	OK	0.683436	0.147736	-2.20978	-1.16284	0.0838	0.231526	no
XLOC_020856	XLOC_020856	RAB6C-AS1	2:130724164-130740311	siNT	siPAX9	NOTEST	0.0925784	0.0200146	-2.20962	0	1	1	no
XLOC_038488	XLOC_038488	C5	9:123714613-123837452	siNT	siPAX9	OK	1.56826	0.339208	-2.20893	-3.69361	5e-05	0.000738351	yes
XLOC_012117	XLOC_012117	SALRNA3	15:70907885-70908906	siNT	siPAX9	NOTEST	0.0994269	0.0215078	-2.20877	0	1	1	no
XLOC_022988	XLOC_022988	-	20:4553745-4553841	siNT	siPAX9	OK	891.031	192.782	-2.2085	-1.74055	0.0136	0.0706884	no
XLOC_023182	XLOC_023182	-	20:61191447-61194437	siNT	siPAX9	OK	2.95747	0.640512	-2.20707	-3.70241	5e-05	0.000738351	yes
XLOC_009860	XLOC_009860	C1QTNF9B	13:24304327-24471641	siNT	siPAX9	NOTEST	0.17115	0.0370998	-2.20578	0	1	1	no
XLOC_031903	XLOC_031903	PDE10A	6:165740775-166075588	siNT	siPAX9	NOTEST	0.0244659	0.00530644	-2.20496	0	1	1	no
XLOC_029472	XLOC_029472	CDO1	5:115140429-115152405	siNT	siPAX9	NOTEST	0.567617	0.123523	-2.20014	0	1	1	no
XLOC_001150	XLOC_001150	SERTAD4	1:210404803-210416440	siNT	siPAX9	OK	1.55236	0.338014	-2.19931	-2.35589	0.00325	0.0238738	yes
XLOC_001262	XLOC_001262	CHRM3	1:239792372-240072717	siNT	siPAX9	NOTEST	0.463607	0.101009	-2.19842	0	1	1	no
XLOC_035877	XLOC_035877	-	7:108194044-108194582	siNT	siPAX9	NOTEST	0.586664	0.127869	-2.19787	0	1	1	no
XLOC_005346	XLOC_005346	-	10:62556627-62559310	siNT	siPAX9	OK	1.07108	0.234045	-2.19421	-2.59313	0.00045	0.00474838	yes
XLOC_013175	XLOC_013175	HBA1	16:226649-227521	siNT	siPAX9	OK	1.41148	0.309253	-2.19035	-1.6101	0.0223	0.100647	no
XLOC_032615	XLOC_032615	-	6:135274991-135275585	siNT	siPAX9	OK	0.955608	0.209422	-2.19	-1.31633	0.0529	0.175428	no
XLOC_002836	XLOC_002836	-	1:39028255-39028345	siNT	siPAX9	OK	474.955	104.388	-2.18583	-1.14925	0.0239	0.105259	no
XLOC_005089	XLOC_005089	-	10:6804186-6804488	siNT	siPAX9	OK	1.77358	0.390037	-2.18498	-1.48897	0.1771	0.363282	no
XLOC_025427	XLOC_025427	ENTPD3-AS1	3:40428646-40494799	siNT	siPAX9	NOTEST	0.0914742	0.0201416	-2.18318	0	1	1	no
XLOC_034770	XLOC_034770	CPVL	7:29019582-29186153	siNT	siPAX9	OK	56.0699	12.3761	-2.17967	-5.5693	5e-05	0.000738351	yes
XLOC_003783	XLOC_003783	-	1:214840628-214842105	siNT	siPAX9	OK	1.06438	0.235336	-2.17721	-2.13914	0.0034	0.0247494	yes
XLOC_015179	XLOC_015179	NGFR	17:47572654-47651426	siNT	siPAX9	OK	2.69567	0.596929	-2.17501	-3.47593	5e-05	0.000738351	yes
XLOC_041630	XLOC_041630	-	Y:18008642-18008730	siNT	siPAX9	OK	2368.51	524.511	-2.17494	-2.00436	0.00375	0.0267623	yes
XLOC_023656	XLOC_023656	-	21:30037644-30037741	siNT	siPAX9	OK	1173.56	260.079	-2.17387	-1.95949	0.0055	0.0359547	yes
XLOC_014443	XLOC_014443	-	16:27050113-27050199	siNT	siPAX9	OK	3454.42	765.636	-2.17371	-2.1218	0.0021	0.0168884	yes
XLOC_008898	XLOC_008898	IGF1	12:102789644-102874423	siNT	siPAX9	NOTEST	0.0124852	0.00276736	-2.17363	0	1	1	no
XLOC_026568	XLOC_026568	-	3:166409059-166409452	siNT	siPAX9	OK	58.1089	12.886	-2.17295	-3.98091	5e-05	0.000738351	yes
XLOC_015518	XLOC_015518	ASGR1	17:7076750-7082883	siNT	siPAX9	NOTEST	0.0949928	0.021101	-2.17051	0	1	1	no
XLOC_025604	XLOC_025604	LRIG1	3:66119284-66550845	siNT	siPAX9	OK	11.6664	2.59278	-2.16979	-3.32952	5e-05	0.000738351	yes
XLOC_029599	XLOC_029599	DPYSL3	5:146770370-146889619	siNT	siPAX9	OK	4.28538	0.953095	-2.16873	-4.35322	5e-05	0.000738351	yes
XLOC_038809	XLOC_038809	-	9:14078608-14079107	siNT	siPAX9	OK	1.37322	0.305678	-2.16748	-1.41914	0.0606	0.190642	no
XLOC_016674	XLOC_016674	-	17:73104786-73105356	siNT	siPAX9	OK	1.21883	0.271416	-2.16692	-1.5284	0.04115	0.150512	no
XLOC_024363	XLOC_024363	-	22:16365403-16365695	siNT	siPAX9	OK	8.46741	1.88559	-2.16691	-2.36088	0.02025	0.0940353	no
XLOC_028540	XLOC_028540	-	4:187997453-187997537	siNT	siPAX9	OK	561.37	125.194	-2.16479	-2.11362	0.2503	0.44748	no
XLOC_023215	XLOC_023215	LOC105372751	21:25801053-25920256	siNT	siPAX9	NOTEST	0.124614	0.0278098	-2.1638	0	1	1	no
XLOC_032207	XLOC_032207	-	6:41635312-41635438	siNT	siPAX9	OK	116.698	26.0443	-2.16374	-1.34559	0.04045	0.148869	no
XLOC_040810	XLOC_040810	-	X:46278903-46279089	siNT	siPAX9	OK	17.7708	3.96902	-2.16265	-1.28213	0.0563	0.182451	no
XLOC_036899	XLOC_036899	TMEM74	8:109619078-109799844	siNT	siPAX9	NOTEST	0.186789	0.0417614	-2.16117	0	1	1	no
XLOC_003321	XLOC_003321	-	1:149231523-149231740	siNT	siPAX9	OK	14.5242	3.24788	-2.16089	-1.47947	0.0342	0.134028	no
XLOC_040540	XLOC_040540	SLITRK4	X:142710594-142723926	siNT	siPAX9	OK	1.5315	0.34279	-2.15955	-3.85351	5e-05	0.000738351	yes
XLOC_021524	XLOC_021524	-	2:87906099-87906300	siNT	siPAX9	OK	22.6578	5.07383	-2.15886	-1.54639	0.02235	0.100772	no
XLOC_008104	XLOC_008104	ARHGEF25	12:58003962-58011028	siNT	siPAX9	OK	0.793407	0.177687	-2.15873	-2.35288	0.0002	0.00242728	yes
XLOC_036782	XLOC_036782	EYA1	8:72109667-72274467	siNT	siPAX9	OK	1.22873	0.275441	-2.15735	-2.9153	5e-05	0.000738351	yes
XLOC_031539	XLOC_031539	KIF6	6:39302875-39693181	siNT	siPAX9	NOTEST	0.150372	0.0337195	-2.15688	0	1	1	no
XLOC_030990	XLOC_030990	TTK	6:80714321-80752342	siNT	siPAX9	OK	8.11241	1.81937	-2.15669	-4.17378	5e-05	0.000738351	yes
XLOC_029915	XLOC_029915	-	5:44844955-44845345	siNT	siPAX9	OK	1.35667	0.306212	-2.14746	-1.18205	0.1001	0.25813	no
XLOC_015983	XLOC_015983	C17orf47	17:56597197-56769416	siNT	siPAX9	NOTEST	0.344442	0.0777966	-2.14648	0	1	1	no
XLOC_009888	XLOC_009888	LINC00365	13:30677314-30683012	siNT	siPAX9	NOTEST	0.15203	0.0343441	-2.14623	0	1	1	no
XLOC_000925	XLOC_000925	FCGR2A	1:161475204-161489360	siNT	siPAX9	NOTEST	0.03863	0.00872987	-2.14569	0	1	1	no
XLOC_002404	XLOC_002404	NEK2	1:211831598-211848972	siNT	siPAX9	OK	15.9736	3.61894	-2.14205	-4.14868	5e-05	0.000738351	yes
XLOC_002320	XLOC_002320	ASPM	1:197053256-197115824	siNT	siPAX9	OK	16.8559	3.82438	-2.13995	-5.03084	5e-05	0.000738351	yes
XLOC_008987	XLOC_008987	CIT,MIR1178	12:120123594-120315095	siNT	siPAX9	OK	3.6403	0.82669	-2.13864	-1.729	0.0001	0.00134312	yes
XLOC_007773	XLOC_007773	WNT5B	12:1726221-1756378	siNT	siPAX9	NOTEST	0.0389562	0.00885562	-2.13719	0	1	1	no
XLOC_012346	XLOC_012346	LOC283710	15:31508223-31523050	siNT	siPAX9	NOTEST	0.0933388	0.0212213	-2.13696	0	1	1	no
XLOC_025249	XLOC_025249	AHSG	3:186330849-186339107	siNT	siPAX9	NOTEST	0.0563923	0.0128212	-2.13696	0	1	1	no
XLOC_003779	XLOC_003779	-	1:213739775-213739866	siNT	siPAX9	OK	788.129	179.191	-2.13693	-61.1949	0.04985	0.169027	no
XLOC_007664	XLOC_007664	-	11:110345693-110346053	siNT	siPAX9	OK	0.998899	0.227153	-2.13668	-1.41886	0.28545	0.48349	no
XLOC_026109	XLOC_026109	-	3:36211492-36211766	siNT	siPAX9	OK	18.0941	4.11637	-2.13608	-2.14228	0.0038	0.0270626	yes
XLOC_028790	XLOC_028790	VCAN	5:82767492-82878122	siNT	siPAX9	OK	12.8239	2.91826	-2.13565	-5.52307	5e-05	0.000738351	yes
XLOC_005091	XLOC_005091	-	10:6806706-6807688	siNT	siPAX9	NOTEST	0.549142	0.124984	-2.13543	0	1	1	no
XLOC_036021	XLOC_036021	-	7:141581824-141581999	siNT	siPAX9	OK	88.2152	20.1118	-2.13299	-2.14104	0.0024	0.0187975	yes
XLOC_037447	XLOC_037447	-	8:128118426-128118938	siNT	siPAX9	OK	1.24251	0.283595	-2.13135	-1.34752	0.05125	0.171876	no
XLOC_027720	XLOC_027720	HMGB2	4:174252526-174255595	siNT	siPAX9	OK	63.0107	14.3888	-2.13065	-5.36019	5e-05	0.000738351	yes
XLOC_040204	XLOC_040204	SYN1	X:47420498-47479256	siNT	siPAX9	NOTEST	0.163464	0.0373408	-2.13015	0	1	1	no
XLOC_008125	XLOC_008125	FLJ41278	12:65277553-65371302	siNT	siPAX9	NOTEST	0.114676	0.0262065	-2.12957	0	1	1	no
XLOC_005202	XLOC_005202	-	10:38368959-38369143	siNT	siPAX9	OK	729.637	166.796	-2.1291	-4.1071	5e-05	0.000738351	yes
XLOC_040832	XLOC_040832	-	X:48091707-48091791	siNT	siPAX9	OK	2748.12	628.54	-2.12837	-1.90775	0.00795	0.0474931	yes
XLOC_037221	XLOC_037221	-	8:59431474-59431565	siNT	siPAX9	OK	555.713	127.103	-2.12834	-1.27171	0.05575	0.181335	no
XLOC_029068	XLOC_029068	HMMR	5:162887516-162921064	siNT	siPAX9	OK	13.554	3.11363	-2.12205	-4.30763	5e-05	0.000738351	yes
XLOC_027617	XLOC_027617	TRPC3	4:122800182-122872909	siNT	siPAX9	NOTEST	0.0244045	0.00560892	-2.12135	0	1	1	no
XLOC_013011	XLOC_013011	-	15:55462289-55462983	siNT	siPAX9	OK	0.971046	0.223224	-2.12105	-1.55442	0.0393	0.146292	no
XLOC_024296	XLOC_024296	CENPM	22:42334724-42343168	siNT	siPAX9	OK	11.0225	2.53575	-2.11996	-2.73064	5e-05	0.000738351	yes
XLOC_037772	XLOC_037772	PSAT1	9:80911990-80945009	siNT	siPAX9	OK	98.3763	22.6341	-2.11981	-5.747	5e-05	0.000738351	yes
XLOC_035047	XLOC_035047	DPY19L2P2	7:102815461-102920913	siNT	siPAX9	OK	0.79214	0.182302	-2.11942	-2.4092	0.0006	0.00603068	yes
XLOC_003593	XLOC_003593	-	1:175908708-175909035	siNT	siPAX9	OK	1.57003	0.361531	-2.1186	-1.53229	0.25805	0.454817	no
XLOC_012062	XLOC_012062	CCNB2	15:59397283-59417244	siNT	siPAX9	OK	20.42	4.70502	-2.11771	-4.19319	5e-05	0.000738351	yes
XLOC_010544	XLOC_010544	PCK2	14:24563339-24573433	siNT	siPAX9	OK	9.57823	2.20888	-2.11644	-4.3487	5e-05	0.000738351	yes
XLOC_039022	XLOC_039022	-	9:42682458-42683024	siNT	siPAX9	OK	1.07854	0.248747	-2.11632	-1.36189	0.0601	0.189856	no
XLOC_003383	XLOC_003383	-	1:151766513-151766953	siNT	siPAX9	OK	1.40336	0.323849	-2.1155	-1.44591	0.0793	0.223686	no
XLOC_032549	XLOC_032549	-	6:122001251-122001328	siNT	siPAX9	OK	2851.64	658.487	-2.11457	-2.8671	0.0699	0.207092	no
XLOC_029992	XLOC_029992	-	5:67100483-67106715	siNT	siPAX9	OK	1.76581	0.407957	-2.11384	-3.83006	5e-05	0.000738351	yes
XLOC_038107	XLOC_038107	SPATA6L	9:4598315-4666693	siNT	siPAX9	OK	2.08024	0.480632	-2.11374	-1.71029	0.06075	0.190982	no
XLOC_020753	XLOC_020753	LYG2	2:99858710-99871570	siNT	siPAX9	OK	0.578843	0.133851	-2.11255	-1.47469	0.0566	0.182989	no
XLOC_007335	XLOC_007335	-	11:16587209-16587319	siNT	siPAX9	OK	2826.57	654.81	-2.10991	-3.04145	5e-05	0.000738351	yes
XLOC_010385	XLOC_010385	-	13:77563441-77564098	siNT	siPAX9	OK	1.00467	0.23326	-2.1067	-1.47669	0.0694	0.206363	no
XLOC_040450	XLOC_040450	RHOXF1	X:119170200-119280761	siNT	siPAX9	NOTEST	0.190505	0.0442407	-2.10638	0	1	1	no
XLOC_024383	XLOC_024383	-	22:17563264-17563691	siNT	siPAX9	OK	1.1691	0.271546	-2.10612	-1.23848	0.0975	0.254039	no
XLOC_028988	XLOC_028988	LOC101926975	5:142125164-142140558	siNT	siPAX9	NOTEST	0.330698	0.0769545	-2.10344	0	1	1	no
XLOC_025353	XLOC_025353	NUP210	3:13357729-13461819	siNT	siPAX9	OK	10.9026	2.54006	-2.10174	-5.11469	5e-05	0.000738351	yes
XLOC_016265	XLOC_016265	-	17:10899444-10899534	siNT	siPAX9	OK	380.981	88.7824	-2.10137	-2.15781	0.1416	0.316872	no
XLOC_034121	XLOC_034121	SNX10	7:26331514-26439038	siNT	siPAX9	OK	7.11859	1.66043	-2.10004	-4.03945	5e-05	0.000738351	yes
XLOC_007616	XLOC_007616	-	11:88157545-88160621	siNT	siPAX9	OK	1.21844	0.284577	-2.09815	-2.86891	5e-05	0.000738351	yes
XLOC_000527	XLOC_000527	ST6GALNAC3	1:76540388-77096669	siNT	siPAX9	NOTEST	0.0543807	0.0127041	-2.0978	0	1	1	no
XLOC_002330	XLOC_002330	KIF14	1:200520624-200589862	siNT	siPAX9	OK	9.82447	2.29658	-2.09689	-4.78474	5e-05	0.000738351	yes
XLOC_041391	XLOC_041391	-	X:150162106-150162182	siNT	siPAX9	OK	3041.43	711.685	-2.09544	-1.48366	0.04125	0.150636	no
XLOC_029908	XLOC_029908	-	5:44833173-44834184	siNT	siPAX9	OK	0.832416	0.194845	-2.09498	-1.68212	0.01815	0.0871576	no
XLOC_010339	XLOC_010339	-	13:53173569-53174211	siNT	siPAX9	OK	1.84575	0.432155	-2.09458	-1.87893	0.0198	0.0926861	no
XLOC_028351	XLOC_028351	-	4:138346942-138347052	siNT	siPAX9	OK	240.338	56.2959	-2.09396	-2.88003	0.0418	0.151772	no
XLOC_015372	XLOC_015372	BIRC5	17:76210276-76221716	siNT	siPAX9	OK	18.0048	4.21768	-2.09386	-4.26357	5e-05	0.000738351	yes
XLOC_038819	XLOC_038819	-	9:15056205-15056387	siNT	siPAX9	OK	35.7464	8.37701	-2.09329	-1.65135	0.0259	0.111234	no
XLOC_028105	XLOC_028105	-	4:69241998-69242246	siNT	siPAX9	OK	46917.5	10998.1	-2.09287	-4.36801	5e-05	0.000738351	yes
XLOC_022701	XLOC_022701	FOXA2	20:22561641-22566101	siNT	siPAX9	NOTEST	0.19388	0.0455736	-2.0889	0	1	1	no
XLOC_002715	XLOC_002715	-	1:16567402-16568220	siNT	siPAX9	OK	521.891	122.784	-2.08762	-5.36766	5e-05	0.000738351	yes
XLOC_028431	XLOC_028431	-	4:158567188-158567689	siNT	siPAX9	OK	0.784386	0.184697	-2.0864	-1.04327	0.1118	0.276454	no
XLOC_005629	XLOC_005629	-	10:125727450-125727953	siNT	siPAX9	OK	0.805713	0.189746	-2.08619	-1.066	0.0969	0.253201	no
XLOC_003096	XLOC_003096	-	1:110782140-110782525	siNT	siPAX9	OK	1.79372	0.423078	-2.08396	-1.45864	0.0827	0.229555	no
XLOC_032025	XLOC_032025	-	6:12334748-12335085	siNT	siPAX9	OK	10.2195	2.41118	-2.08352	-2.13588	0.0024	0.0187975	yes
XLOC_010438	XLOC_010438	-	13:108909665-108909978	siNT	siPAX9	OK	1.35705	0.320241	-2.08324	-1.70569	0.3061	0.505247	no
XLOC_011180	XLOC_011180	PLEK2	14:67853695-67878917	siNT	siPAX9	OK	22.7796	5.37811	-2.08257	-4.69549	5e-05	0.000738351	yes
XLOC_013094	XLOC_013094	-	15:78843808-78844350	siNT	siPAX9	OK	0.710172	0.167705	-2.08224	-1.08292	0.1026	0.262177	no
XLOC_037444	XLOC_037444	-	8:128113919-128114394	siNT	siPAX9	OK	1.13299	0.267771	-2.08106	-1.33477	0.0778	0.221006	no
XLOC_028103	XLOC_028103	-	4:69169332-69169436	siNT	siPAX9	OK	1280.9	302.732	-2.08105	-2.20071	0.0017	0.014142	yes
XLOC_013818	XLOC_013818	MIR6126	16:3493610-3536963	siNT	siPAX9	OK	11.3287	2.67826	-2.08062	-2.28661	0.0005	0.00518781	yes
XLOC_034171	XLOC_034171	NME8	7:37888198-37940002	siNT	siPAX9	NOTEST	0.513121	0.121404	-2.07948	0	1	1	no
XLOC_022930	XLOC_022930	STMN3	20:62271057-62284963	siNT	siPAX9	OK	5.6494	1.33711	-2.07898	-3.73234	5e-05	0.000738351	yes
XLOC_009567	XLOC_009567	TNFRSF19	13:24144508-24250244	siNT	siPAX9	NOTEST	0.0205744	0.00487405	-2.07766	0	1	1	no
XLOC_027683	XLOC_027683	FGG	4:155525285-155533960	siNT	siPAX9	NOTEST	0.054089	0.0128139	-2.07762	0	1	1	no
XLOC_009654	XLOC_009654	CPB2-AS1	13:46626982-46679211	siNT	siPAX9	NOTEST	0.0517252	0.0122561	-2.07737	0	1	1	no
XLOC_000438	XLOC_000438	TXNDC12-AS1	1:52485803-52521843	siNT	siPAX9	NOTEST	0.399982	0.0947872	-2.07717	0	1	1	no
XLOC_005732	XLOC_005732	SNORD131	11:1968501-1977839	siNT	siPAX9	OK	9.87552	2.34029	-2.07717	-0.329666	0.4061	0.602163	no
XLOC_013515	XLOC_013515	MT2A	16:56642477-56643409	siNT	siPAX9	OK	16426	3901.37	-2.07392	-4.02671	5e-05	0.000738351	yes
XLOC_037190	XLOC_037190	-	8:50653628-50653880	siNT	siPAX9	OK	97.7985	23.2289	-2.07389	-3.2831	5e-05	0.000738351	yes
XLOC_017765	XLOC_017765	SCN1B	19:35521591-35531353	siNT	siPAX9	NOTEST	0.299385	0.0711578	-2.07291	0	1	1	no
XLOC_005940	XLOC_005940	LRP4-AS1	11:46867961-46940173	siNT	siPAX9	NOTEST	0.259129	0.0616507	-2.07148	0	1	1	no
XLOC_003544	XLOC_003544	-	1:167490943-167491180	siNT	siPAX9	OK	4.80106	1.14272	-2.07088	-2.01588	0.11695	0.282165	no
XLOC_013526	XLOC_013526	MT1X	16:56716381-56718108	siNT	siPAX9	OK	2243.89	534.392	-2.07003	-5.19962	5e-05	0.000738351	yes
XLOC_013305	XLOC_013305	RMI2	16:11439294-11445620	siNT	siPAX9	OK	5.75497	1.3714	-2.06916	-3.23921	5e-05	0.000738351	yes
XLOC_007617	XLOC_007617	-	11:88160790-88161387	siNT	siPAX9	OK	3.24776	0.774522	-2.06807	-2.04012	0.0041	0.0287568	yes
XLOC_024529	XLOC_024529	-	22:42330121-42330821	siNT	siPAX9	NOTEST	0.477901	0.114039	-2.06719	0	1	1	no
XLOC_007701	XLOC_007701	-	11:114331551-114332099	siNT	siPAX9	OK	0.667352	0.159295	-2.06674	-1.01444	0.11195	0.276675	no
XLOC_000390	XLOC_000390	KIF2C	1:45205489-45233438	siNT	siPAX9	OK	8.89818	2.12515	-2.06594	-3.91937	5e-05	0.000738351	yes
XLOC_004500	XLOC_004500	DMBT1	10:124320180-124403254	siNT	siPAX9	NOTEST	0.439049	0.105049	-2.06332	0	1	1	no
XLOC_009415	XLOC_009415	-	12:84070232-84070319	siNT	siPAX9	OK	1586.51	379.621	-2.06323	-1.62188	0.01225	0.0654139	no
XLOC_014444	XLOC_014444	-	16:27144776-27144874	siNT	siPAX9	OK	844.861	202.181	-2.06307	-1.79807	0.01195	0.0641758	no
XLOC_021523	XLOC_021523	-	2:87884200-87884834	siNT	siPAX9	OK	2.36935	0.567506	-2.06178	-2.04901	0.00965	0.0544687	no
XLOC_015546	XLOC_015546	AURKB	17:8108048-8113944	siNT	siPAX9	OK	12.7402	3.05164	-2.06173	-3.18731	5e-05	0.000738351	yes
XLOC_015676	XLOC_015676	BLMH	17:28575212-28619184	siNT	siPAX9	OK	26.5262	6.36101	-2.06009	-5.15906	5e-05	0.000738351	yes
XLOC_036199	XLOC_036199	SCARA3	8:27491576-27534286	siNT	siPAX9	OK	5.62113	1.34966	-2.05826	-3.10262	5e-05	0.000738351	yes
XLOC_038994	XLOC_038994	-	9:40502972-40503223	siNT	siPAX9	OK	6.34862	1.52503	-2.05761	-2.13481	0.0847	0.232789	no
XLOC_030248	XLOC_030248	-	5:121004066-121004164	siNT	siPAX9	OK	179.438	43.131	-2.05669	-30.0729	0.26915	0.466555	no
XLOC_041133	XLOC_041133	-	X:93738199-93738281	siNT	siPAX9	OK	636.421	152.975	-2.05669	-88.0323	0.26915	0.466555	no
XLOC_008751	XLOC_008751	PRIM1	12:57123362-57146146	siNT	siPAX9	OK	6.93472	1.66751	-2.05614	-3.49327	5e-05	0.000738351	yes
XLOC_007730	XLOC_007730	-	11:125724680-125724771	siNT	siPAX9	OK	276.037	66.398	-2.05565	-1.78171	0.2669	0.464275	no
XLOC_032202	XLOC_032202	-	6:39130313-39131044	siNT	siPAX9	NOTEST	0.336072	0.0808387	-2.05565	0	1	1	no
XLOC_009283	XLOC_009283	-	12:53248660-53248775	siNT	siPAX9	OK	94.4267	22.7537	-2.05309	-2.16399	0.0975	0.254039	no
XLOC_008097	XLOC_008097	INHBE	12:57849095-57851791	siNT	siPAX9	NOTEST	0.43056	0.103772	-2.0528	0	1	1	no
XLOC_021323	XLOC_021323	-	2:33862649-33862788	siNT	siPAX9	OK	585.12	141.049	-2.05254	-2.7378	0.0001	0.00134312	yes
XLOC_015512	XLOC_015512	MIR497HG	17:6915735-6922973	siNT	siPAX9	OK	1.09817	0.265128	-2.05034	-0.345324	0.2889	0.486858	no
XLOC_009218	XLOC_009218	-	12:32101533-32101807	siNT	siPAX9	OK	52.9397	12.7863	-2.04975	-2.94178	5e-05	0.000738351	yes
XLOC_006060	XLOC_006060	FADS2	11:61567096-61634826	siNT	siPAX9	OK	30.2227	7.30354	-2.04897	-2.44097	0.00705	0.0434662	yes
XLOC_020802	XLOC_020802	BUB1	2:111395274-111435684	siNT	siPAX9	OK	7.80735	1.88815	-2.04786	-3.91901	5e-05	0.000738351	yes
XLOC_002519	XLOC_002519	GNG4	1:235676124-236047008	siNT	siPAX9	OK	1.76078	0.425929	-2.04753	-0.813445	0.18805	0.376196	no
XLOC_035433	XLOC_035433	-	7:37851920-37852482	siNT	siPAX9	OK	0.835546	0.202285	-2.04633	-1.27618	0.0769	0.219546	no
XLOC_007449	XLOC_007449	-	11:58401379-58401625	siNT	siPAX9	OK	5.29968	1.28479	-2.04437	-1.75161	0.08395	0.231777	no
XLOC_040787	XLOC_040787	-	X:45241125-45241245	siNT	siPAX9	OK	301.062	73.0279	-2.04354	-1.7914	0.0121	0.0647268	no
XLOC_030736	XLOC_030736	TRIM15	6:30130982-30140473	siNT	siPAX9	OK	2.12057	0.514864	-2.04219	-2.94655	5e-05	0.000738351	yes
XLOC_019864	XLOC_019864	NCAPH	2:97001478-97042833	siNT	siPAX9	OK	3.21494	0.780702	-2.04195	-3.903	5e-05	0.000738351	yes
XLOC_024505	XLOC_024505	-	22:37430594-37431522	siNT	siPAX9	OK	1.28935	0.313108	-2.04191	-1.80567	0.00675	0.0419575	yes
XLOC_011056	XLOC_011056	PRKD1	14:30045686-30396899	siNT	siPAX9	OK	4.56545	1.11017	-2.03998	-3.61775	5e-05	0.000738351	yes
XLOC_027259	XLOC_027259	FAM149A	4:187065994-187093817	siNT	siPAX9	NOTEST	0.148024	0.0360449	-2.03797	0	1	1	no
XLOC_037507	XLOC_037507	-	8:144109622-144109944	siNT	siPAX9	OK	1.96261	0.477986	-2.03773	-1.24291	0.09955	0.257173	no
XLOC_026972	XLOC_026972	FDCSP	4:71091787-71100968	siNT	siPAX9	NOTEST	0.221743	0.0540532	-2.03644	0	1	1	no
XLOC_031357	XLOC_031357	HIST1H3F	6:26250369-26250835	siNT	siPAX9	NOTEST	0.306261	0.0746556	-2.03644	0	1	1	no
XLOC_036556	XLOC_036556	LINC00965	8:7141006-7143880	siNT	siPAX9	NOTEST	0.0298186	0.00726874	-2.03644	0	1	1	no
XLOC_030237	XLOC_030237	-	5:115639987-115641570	siNT	siPAX9	OK	0.958983	0.233872	-2.03579	-2.02328	0.0045	0.0309817	yes
XLOC_035313	XLOC_035313	-	7:7948964-7949354	siNT	siPAX9	OK	29.6708	7.23895	-2.03519	-2.95632	0.0001	0.00134312	yes
XLOC_002998	XLOC_002998	-	1:79521128-79521417	siNT	siPAX9	OK	141.141	34.4677	-2.03382	-3.88603	5e-05	0.000738351	yes
XLOC_026169	XLOC_026169	-	3:46095251-46095402	siNT	siPAX9	OK	49.7622	12.1627	-2.03259	-2.59562	0.06995	0.207173	no
XLOC_022265	XLOC_022265	LINC01433	20:4173736-4176600	siNT	siPAX9	NOTEST	0.317438	0.0775935	-2.03247	0	1	1	no
XLOC_018822	XLOC_018822	PPP5D1	19:46984044-47104457	siNT	siPAX9	NOTEST	0.167435	0.0409952	-2.03008	0	1	1	no
XLOC_028118	XLOC_028118	-	4:74174575-74175206	siNT	siPAX9	NOTEST	0.407829	0.0998712	-2.02982	0	1	1	no
XLOC_002443	XLOC_002443	LOC101927143	1:224396449-224400981	siNT	siPAX9	NOTEST	0.122645	0.0300705	-2.02806	0	1	1	no
XLOC_017366	XLOC_017366	-	18:70055232-70055366	siNT	siPAX9	OK	50.619	12.4126	-2.02787	-9.14677	0.0858	0.234139	no
XLOC_005943	XLOC_005943	NR1H3	11:47236428-47290584	siNT	siPAX9	OK	7.26595	1.78276	-2.02704	-1.59665	0.012	0.0643936	no
XLOC_027909	XLOC_027909	-	4:28825266-28825389	siNT	siPAX9	OK	337.133	82.7812	-2.02594	-1.97346	0.00465	0.0316949	yes
XLOC_015250	XLOC_015250	MRC2	17:60704761-60770962	siNT	siPAX9	OK	4.96108	1.2214	-2.02212	-4.41009	5e-05	0.000738351	yes
XLOC_021434	XLOC_021434	-	2:64602136-64602860	siNT	siPAX9	OK	1.30151	0.320702	-2.02088	-1.69223	0.0189	0.0896872	no
XLOC_030183	XLOC_030183	-	5:97913536-97913810	siNT	siPAX9	OK	8.04106	1.9838	-2.01912	-1.55533	0.02395	0.105378	no
XLOC_040422	XLOC_040422	CAPN6	X:110488326-110513774	siNT	siPAX9	OK	3.00669	0.741863	-2.01895	-3.7049	5e-05	0.000738351	yes
XLOC_011440	XLOC_011440	-	14:35390655-35390749	siNT	siPAX9	OK	2418.41	597.952	-2.01595	-2.23494	0.002	0.0161794	yes
XLOC_030136	XLOC_030136	-	5:77292505-77293012	siNT	siPAX9	OK	0.967544	0.239279	-2.01563	-1.2556	0.07835	0.221877	no
XLOC_013508	XLOC_013508	CES1P2	16:55758836-55784123	siNT	siPAX9	OK	1.39143	0.344138	-2.01551	-2.22934	0.0009	0.00842601	yes
XLOC_027194	XLOC_027194	FGB	4:155484131-155493915	siNT	siPAX9	NOTEST	0.021823	0.00539957	-2.01493	0	1	1	no
XLOC_041596	XLOC_041596	-	Y:13299976-13300057	siNT	siPAX9	OK	1230.84	305.027	-2.01263	-1.1759	0.05935	0.188423	no
XLOC_032527	XLOC_032527	-	6:113494575-113494691	siNT	siPAX9	OK	262.863	65.3091	-2.00895	-1.58231	0.01605	0.0796205	no
XLOC_014596	XLOC_014596	-	16:54929619-54929997	siNT	siPAX9	NOTEST	0.86349	0.214629	-2.00833	0	1	1	no
XLOC_009448	XLOC_009448	-	12:100591660-100592300	siNT	siPAX9	OK	0.949569	0.236225	-2.00711	-1.39283	0.0552	0.180168	no
XLOC_036229	XLOC_036229	EIF4EBP1	8:37888019-37917883	siNT	siPAX9	OK	122.49	30.502	-2.00569	-5.09123	5e-05	0.000738351	yes
XLOC_030087	XLOC_030087	-	5:70490333-70490836	siNT	siPAX9	OK	1.57217	0.39175	-2.00475	-1.39405	0.03175	0.127462	no
XLOC_002492	XLOC_002492	AGT	1:230838271-230850336	siNT	siPAX9	NOTEST	0.32206	0.080403	-2.00201	0	1	1	no
XLOC_019532	XLOC_019532	TPO	2:1417232-1546499	siNT	siPAX9	NOTEST	0.0426711	0.0106788	-1.99851	0	1	1	no
XLOC_001172	XLOC_001172	CENPF	1:214776531-214837914	siNT	siPAX9	OK	30.274	7.5772	-1.99834	-4.98305	5e-05	0.000738351	yes
XLOC_035088	XLOC_035088	ST7-AS2	7:116592500-116870075	siNT	siPAX9	NOTEST	0.133718	0.0334741	-1.99807	0	1	1	no
XLOC_010631	XLOC_010631	PELI2	14:56585092-56768031	siNT	siPAX9	NOTEST	0.380003	0.095263	-1.99602	0	1	1	no
XLOC_030303	XLOC_030303	-	5:130488600-130488964	siNT	siPAX9	OK	1.69682	0.425495	-1.99562	-1.27857	0.12195	0.289273	no
XLOC_021004	XLOC_021004	CALCRL	2:188206689-188313021	siNT	siPAX9	NOTEST	0.220581	0.0553516	-1.99461	0	1	1	no
XLOC_005507	XLOC_005507	-	10:92494506-92495195	siNT	siPAX9	OK	1.05792	0.265705	-1.99333	-1.47008	0.04205	0.152316	no
XLOC_023843	XLOC_023843	GNAZ	22:23401592-23484241	siNT	siPAX9	NOTEST	0.174958	0.0439752	-1.99225	0	1	1	no
XLOC_018491	XLOC_018491	KLF1	19:12995236-12998017	siNT	siPAX9	NOTEST	0.0547499	0.0137746	-1.99084	0	1	1	no
XLOC_026323	XLOC_026323	-	3:108890769-108890864	siNT	siPAX9	OK	181.919	45.7785	-1.99056	-46.7276	0.23055	0.427909	no
XLOC_005716	XLOC_005716	MUC2	11:1074874-1104416	siNT	siPAX9	NOTEST	0.133337	0.0335546	-1.99049	0	1	1	no
XLOC_037504	XLOC_037504	-	8:144107330-144107798	siNT	siPAX9	OK	1.41494	0.356154	-1.99017	-1.35878	0.07405	0.214457	no
XLOC_008255	XLOC_008255	BTBD11	12:107712196-108053419	siNT	siPAX9	OK	6.8123	1.71575	-1.98931	-3.98627	5e-05	0.000738351	yes
XLOC_000046	XLOC_000046	TP73	1:3569128-3663937	siNT	siPAX9	OK	4.23733	1.06957	-1.98612	-2.37234	0.0007	0.00685915	yes
XLOC_002997	XLOC_002997	-	1:79520567-79521064	siNT	siPAX9	OK	59.864	15.1432	-1.98302	-4.03322	5e-05	0.000738351	yes
XLOC_037161	XLOC_037161	-	8:37941082-37941699	siNT	siPAX9	OK	0.64783	0.163888	-1.98291	-1.11048	0.1229	0.290844	no
XLOC_029125	XLOC_029125	UNC5A	5:176237559-176326333	siNT	siPAX9	NOTEST	0.138544	0.0350525	-1.98276	0	1	1	no
XLOC_014615	XLOC_014615	-	16:58810382-58810487	siNT	siPAX9	OK	359.908	91.0943	-1.9822	-1.43947	0.03565	0.137676	no
XLOC_031410	XLOC_031410	TRIM10	6:30119722-30128711	siNT	siPAX9	NOTEST	0.223803	0.0566876	-1.98112	0	1	1	no
XLOC_038802	XLOC_038802	-	9:13478569-13478972	siNT	siPAX9	OK	1.40569	0.35616	-1.98068	-1.63531	0.1405	0.315288	no
XLOC_019840	XLOC_019840	LINC00152	2:87754973-87821030	siNT	siPAX9	OK	32.5843	8.25918	-1.9801	-3.37266	5e-05	0.000738351	yes
XLOC_017290	XLOC_017290	-	18:46559550-46560054	siNT	siPAX9	OK	1.40382	0.356342	-1.97802	-1.26937	0.05075	0.171102	no
XLOC_011135	XLOC_011135	DLGAP5	14:55614833-55658396	siNT	siPAX9	OK	9.58286	2.43252	-1.97801	-3.88198	5e-05	0.000738351	yes
XLOC_024009	XLOC_024009	SERHL2	22:42949867-42978017	siNT	siPAX9	NOTEST	0.124947	0.0317196	-1.97787	0	1	1	no
XLOC_037230	XLOC_037230	-	8:63056883-63057010	siNT	siPAX9	OK	394.578	100.192	-1.97754	-3.9547	0.00775	0.0466143	yes
XLOC_021597	XLOC_021597	-	2:101206674-101206787	siNT	siPAX9	OK	195.919	49.7649	-1.97706	-2.54925	0.0645	0.197742	no
XLOC_014944	XLOC_014944	TMEM97	17:26646120-26662515	siNT	siPAX9	OK	20.7885	5.28238	-1.97653	-3.30216	5e-05	0.000738351	yes
XLOC_027203	XLOC_027203	GRIA2	4:158141735-158287226	siNT	siPAX9	NOTEST	0.0150663	0.00383079	-1.97561	0	1	1	no
XLOC_027021	XLOC_027021	LINC01088	4:79892901-80229953	siNT	siPAX9	NOTEST	0.0947368	0.0240961	-1.97513	0	1	1	no
XLOC_016702	XLOC_016702	-	17:79317200-79317857	siNT	siPAX9	OK	0.779256	0.198527	-1.97276	-1.2202	0.08195	0.228635	no
XLOC_030234	XLOC_030234	-	5:115636095-115636901	siNT	siPAX9	OK	0.837765	0.21387	-1.96981	-1.44157	0.0412	0.150554	no
XLOC_029962	XLOC_029962	-	5:64797716-64798167	siNT	siPAX9	OK	1.26967	0.324154	-1.9697	-1.15596	0.07675	0.219301	no
XLOC_020805	XLOC_020805	MIR4435-2HG	2:111953443-112252738	siNT	siPAX9	OK	30.4484	7.78708	-1.96721	-2.85447	5e-05	0.000738351	yes
XLOC_010022	XLOC_010022	LMO7-AS1	13:76123615-76434006	siNT	siPAX9	OK	2.38364	0.609633	-1.96715	-0.35248	0.16055	0.341222	no
XLOC_030261	XLOC_030261	-	5:121580581-121580695	siNT	siPAX9	OK	2370.35	606.395	-1.96677	-2.8827	5e-05	0.000738351	yes
XLOC_037450	XLOC_037450	-	8:128121223-128121538	siNT	siPAX9	OK	6.47865	1.65858	-1.96575	-2.11257	0.01995	0.0931807	no
XLOC_002999	XLOC_002999	-	1:79521502-79521742	siNT	siPAX9	OK	306.086	78.433	-1.96441	-3.91353	5e-05	0.000738351	yes
XLOC_007174	XLOC_007174	MCAM	11:119179233-119187840	siNT	siPAX9	OK	0.878324	0.225147	-1.96388	-2.44927	0.00075	0.00726312	yes
XLOC_038334	XLOC_038334	C9orf153	9:88835179-88874572	siNT	siPAX9	NOTEST	0.0416704	0.0106825	-1.96377	0	1	1	no
XLOC_037509	XLOC_037509	-	8:144112758-144113807	siNT	siPAX9	OK	1.52441	0.390812	-1.9637	-1.98088	0.00445	0.0306839	yes
XLOC_008876	XLOC_008876	CCDC38	12:96260825-96336428	siNT	siPAX9	NOTEST	0.0391025	0.0100263	-1.96348	0	1	1	no
XLOC_029344	XLOC_029344	LOC100303749	5:65222381-65376913	siNT	siPAX9	NOTEST	0.121443	0.0311392	-1.96348	0	1	1	no
XLOC_011295	XLOC_011295	SYNE3	14:95881117-95942180	siNT	siPAX9	OK	2.25969	0.579481	-1.96329	-3.58521	5e-05	0.000738351	yes
XLOC_029850	XLOC_029850	-	5:30248713-30248791	siNT	siPAX9	OK	3609.89	926.307	-1.96239	-1.54041	0.02005	0.093488	no
XLOC_039066	XLOC_039066	-	9:45582420-45583012	siNT	siPAX9	NOTEST	0.549814	0.141125	-1.96197	0	1	1	no
XLOC_030231	XLOC_030231	-	5:115632855-115633752	siNT	siPAX9	OK	0.87418	0.224441	-1.96159	-1.54148	0.0243	0.106404	no
XLOC_005123	XLOC_005123	-	10:15812699-15813229	siNT	siPAX9	OK	1.56119	0.401667	-1.95857	-1.53727	0.062	0.19331	no
XLOC_017251	XLOC_017251	-	18:23591338-23591913	siNT	siPAX9	OK	0.913667	0.235142	-1.95813	-1.22342	0.07115	0.20941	no
XLOC_027832	XLOC_027832	-	4:9808061-9808372	siNT	siPAX9	OK	2.66162	0.686138	-1.95574	-1.46108	0.0977	0.254342	no
XLOC_009321	XLOC_009321	-	12:57120537-57122047	siNT	siPAX9	OK	1.24076	0.319901	-1.95552	-2.13808	0.00185	0.0151681	yes
XLOC_030310	XLOC_030310	-	5:132445438-132445552	siNT	siPAX9	OK	5425.4	1399.11	-1.95522	-3.47956	5e-05	0.000738351	yes
XLOC_003535	XLOC_003535	-	1:165897443-165897740	siNT	siPAX9	OK	2.86078	0.738041	-1.95464	-1.70135	0.14235	0.317821	no
XLOC_002241	XLOC_002241	SELL	1:169659805-169680843	siNT	siPAX9	NOTEST	0.037532	0.00969606	-1.95265	0	1	1	no
XLOC_007689	XLOC_007689	-	11:114188053-114196757	siNT	siPAX9	OK	3.2016	0.829461	-1.94854	-4.22114	5e-05	0.000738351	yes
XLOC_035316	XLOC_035316	-	7:9242815-9242905	siNT	siPAX9	OK	390.444	101.234	-1.94743	-2.00525	0.12365	0.291709	no
XLOC_037342	XLOC_037342	-	8:92113395-92113952	siNT	siPAX9	OK	1.02395	0.26578	-1.94584	-1.26727	0.0758	0.21745	no
XLOC_014254	XLOC_014254	-	16:2875871-2876380	siNT	siPAX9	OK	2.17207	0.563802	-1.94581	-1.53211	0.024	0.105462	no
XLOC_002727	XLOC_002727	-	1:16993301-16993400	siNT	siPAX9	OK	272.361	70.9826	-1.93998	-2.3115	0.09765	0.25426	no
XLOC_037189	XLOC_037189	-	8:50653257-50653371	siNT	siPAX9	OK	313.75	81.8315	-1.93889	-1.57572	0.0165	0.0811894	no
XLOC_019608	XLOC_019608	CENPA	2:27008881-27017455	siNT	siPAX9	OK	9.28058	2.42063	-1.93883	-3.46552	5e-05	0.000738351	yes
XLOC_032747	XLOC_032747	-	6:167391623-167391998	siNT	siPAX9	OK	1.40091	0.365679	-1.93771	-0.915746	0.03855	0.144623	no
XLOC_029331	XLOC_029331	DEPDC1B	5:59892738-59995993	siNT	siPAX9	OK	7.32741	1.913	-1.93747	-3.50863	5e-05	0.000738351	yes
XLOC_019103	XLOC_019103	-	19:1202951-1204063	siNT	siPAX9	OK	14.5643	3.80348	-1.93704	-3.7949	5e-05	0.000738351	yes
XLOC_036916	XLOC_036916	DSCC1	8:120846180-120868170	siNT	siPAX9	OK	6.39408	1.67118	-1.93587	-3.52498	5e-05	0.000738351	yes
XLOC_011484	XLOC_011484	-	14:50003238-50003332	siNT	siPAX9	OK	2089.69	546.427	-1.93519	-2.0786	0.0014	0.01205	yes
XLOC_039310	XLOC_039310	-	9:98175418-98175869	siNT	siPAX9	OK	7.06146	1.84732	-1.93453	-2.13336	0.0021	0.0168884	yes
XLOC_012969	XLOC_012969	-	15:44543750-44543826	siNT	siPAX9	OK	2084.48	545.679	-1.93356	-2.24497	0.1059	0.267087	no
XLOC_007870	XLOC_007870	APOLD1	12:12878850-12944399	siNT	siPAX9	OK	2.40264	0.628995	-1.9335	-3.65376	5e-05	0.000738351	yes
XLOC_035354	XLOC_035354	-	7:22908857-22909586	siNT	siPAX9	OK	2.2692	0.594788	-1.93174	-1.91306	0.0044	0.0304082	yes
XLOC_026473	XLOC_026473	-	3:141473584-141473885	siNT	siPAX9	OK	1.92674	0.505323	-1.93088	-1.32087	0.19355	0.382992	no
XLOC_026551	XLOC_026551	-	3:156916466-156916551	siNT	siPAX9	OK	660.132	173.208	-1.93025	-2.06841	0.1203	0.286653	no
XLOC_016798	XLOC_016798	LOC105371998	18:12432772-12657912	siNT	siPAX9	NOTEST	0.430237	0.112895	-1.93015	0	1	1	no
XLOC_013379	XLOC_013379	PLK1	16:23690092-23724821	siNT	siPAX9	OK	22.5233	5.92498	-1.92653	-4.28138	5e-05	0.000738351	yes
XLOC_005446	XLOC_005446	-	10:87318074-87318791	siNT	siPAX9	OK	1.32454	0.348628	-1.92573	-1.56626	0.01935	0.0910633	no
XLOC_017126	XLOC_017126	SERPINB3	18:61319506-61329197	siNT	siPAX9	OK	67.3004	17.7169	-1.92549	-4.44002	5e-05	0.000738351	yes
XLOC_027375	XLOC_027375	TLR10	4:38773859-38784611	siNT	siPAX9	NOTEST	0.150499	0.0396436	-1.9246	0	1	1	no
XLOC_007421	XLOC_007421	-	11:56098901-56098987	siNT	siPAX9	OK	1193.73	314.446	-1.92459	-1.33614	0.0339	0.133504	no
XLOC_041346	XLOC_041346	-	X:140258322-140258631	siNT	siPAX9	OK	2.84598	0.750054	-1.92386	-1.12006	0.0794	0.22376	no
XLOC_028346	XLOC_028346	-	4:135873309-135873450	siNT	siPAX9	OK	986.965	260.168	-1.92355	-3.08826	5e-05	0.000738351	yes
XLOC_007592	XLOC_007592	-	11:87740966-87741782	siNT	siPAX9	OK	0.688134	0.181623	-1.92174	-1.37672	0.0555	0.180953	no
XLOC_010238	XLOC_010238	-	13:40370474-40370558	siNT	siPAX9	OK	1156.27	305.203	-1.92164	-2.36664	0.0604	0.190385	no
XLOC_003705	XLOC_003705	-	1:203224911-203224996	siNT	siPAX9	OK	3702.68	977.913	-1.92079	-2.00563	0.0052	0.0344719	yes
XLOC_003520	XLOC_003520	-	1:161376564-161376859	siNT	siPAX9	OK	3.78447	1.00016	-1.91986	-1.58499	0.0744	0.214992	no
XLOC_009624	XLOC_009624	FREM2	13:39261172-39461267	siNT	siPAX9	NOTEST	0.15943	0.0421475	-1.91941	0	1	1	no
XLOC_005211	XLOC_005211	-	10:43062118-43062619	siNT	siPAX9	OK	71.4103	18.8832	-1.91903	-4.10164	5e-05	0.000738351	yes
XLOC_027139	XLOC_027139	PLK4	4:128802015-128820377	siNT	siPAX9	OK	6.19344	1.64035	-1.91673	-3.5848	5e-05	0.000738351	yes
XLOC_019326	XLOC_019326	-	19:40303719-40304074	siNT	siPAX9	OK	2.14268	0.567847	-1.91584	-1.49622	0.07955	0.223975	no
XLOC_007305	XLOC_007305	-	11:5983794-5983903	siNT	siPAX9	OK	187.596	49.7367	-1.91524	-2.2334	0.0783	0.221827	no
XLOC_011566	XLOC_011566	-	14:64129222-64129461	siNT	siPAX9	OK	6.52162	1.73188	-1.91289	-1.8763	0.07805	0.221509	no
XLOC_030276	XLOC_030276	-	5:122955521-122956168	siNT	siPAX9	OK	1.12687	0.299277	-1.91276	-1.32399	0.04315	0.154985	no
XLOC_034518	XLOC_034518	MEST	7:130126015-130372268	siNT	siPAX9	OK	25.2212	6.69909	-1.9126	-3.81182	5e-05	0.000738351	yes
XLOC_015875	XLOC_015875	KIF18B	17:43002078-43025079	siNT	siPAX9	OK	5.08843	1.35276	-1.91132	-3.31266	5e-05	0.000738351	yes
XLOC_034847	XLOC_034847	DDC	7:50526133-50633154	siNT	siPAX9	OK	0.824636	0.219335	-1.91062	-1.42076	0.0001	0.00134312	yes
XLOC_005637	XLOC_005637	-	10:125742962-125743342	siNT	siPAX9	OK	1.99158	0.530046	-1.90973	-1.39235	0.0961	0.251833	no
XLOC_006409	XLOC_006409	USP2-AS1	11:119252487-119369944	siNT	siPAX9	OK	0.758272	0.201999	-1.90837	-1.53519	0.0227	0.101746	no
XLOC_022611	XLOC_022611	ANGPT4	20:850541-896977	siNT	siPAX9	NOTEST	0.0620025	0.0165182	-1.90827	0	1	1	no
XLOC_017245	XLOC_017245	-	18:20491828-20492261	siNT	siPAX9	OK	0.99202	0.264365	-1.90784	-1.12032	0.1309	0.301675	no
XLOC_022062	XLOC_022062	-	2:200830889-200832251	siNT	siPAX9	NOTEST	0.526745	0.140519	-1.90634	0	1	1	no
XLOC_011635	XLOC_011635	-	14:76710656-76711543	siNT	siPAX9	OK	0.746047	0.199253	-1.90467	-1.34484	0.03365	0.13271	no
XLOC_022476	XLOC_022476	EYA2	20:45523262-45817492	siNT	siPAX9	OK	0.847959	0.227008	-1.90125	-2.22047	0.00105	0.00954892	yes
XLOC_020814	XLOC_020814	CKAP2L	2:113493926-113522254	siNT	siPAX9	OK	5.5476	1.48537	-1.90104	-3.91873	5e-05	0.000738351	yes
XLOC_030115	XLOC_030115	-	5:72706799-72706995	siNT	siPAX9	OK	56.7786	15.2276	-1.89866	-2.04669	0.003	0.022411	yes
XLOC_001897	XLOC_001897	PSRC1	1:109822172-109825791	siNT	siPAX9	OK	12.2783	3.29476	-1.89786	-3.91599	5e-05	0.000738351	yes
XLOC_018928	XLOC_018928	KLK1	19:51322401-51327043	siNT	siPAX9	NOTEST	0.205329	0.0551175	-1.89736	0	1	1	no
XLOC_008105	XLOC_008105	SLC26A10	12:58012187-58027022	siNT	siPAX9	NOTEST	0.0327658	0.00880317	-1.89609	0	1	1	no
XLOC_011855	XLOC_011855	SNORD116-24	15:25338631-25342611	siNT	siPAX9	OK	8.35057	2.24462	-1.8954	-3.10557	0.0006	0.00603068	yes
XLOC_034342	XLOC_034342	FZD1	7:90893782-90898132	siNT	siPAX9	OK	5.9234	1.59227	-1.89534	-4.1078	5e-05	0.000738351	yes
XLOC_029887	XLOC_029887	-	5:41967660-41967786	siNT	siPAX9	OK	1128.52	303.394	-1.89517	-2.86371	5e-05	0.000738351	yes
XLOC_014349	XLOC_014349	-	16:16665160-16666336	siNT	siPAX9	OK	6.76051	1.81906	-1.89394	-3.20424	5e-05	0.000738351	yes
XLOC_038750	XLOC_038750	-	9:6673015-6674112	siNT	siPAX9	OK	0.637983	0.17195	-1.89153	-1.46556	0.027	0.114376	no
XLOC_007483	XLOC_007483	-	11:62098593-62098834	siNT	siPAX9	OK	626.234	168.821	-1.89121	-4.35872	5e-05	0.000738351	yes
XLOC_017122	XLOC_017122	BCL2	18:60790578-60986613	siNT	siPAX9	OK	0.628631	0.169564	-1.89038	-1.54319	0.01915	0.0904963	no
XLOC_029691	XLOC_029691	STC2	5:172741699-172756506	siNT	siPAX9	OK	34.054	9.19383	-1.88908	-4.86338	5e-05	0.000738351	yes
XLOC_041645	XLOC_041645	-	Y:21830138-21830232	siNT	siPAX9	OK	288.847	78.061	-1.88763	-0.992421	0.05085	0.171249	no
XLOC_026242	XLOC_026242	-	3:73028552-73030295	siNT	siPAX9	OK	8.72596	2.35879	-1.88727	-3.73222	5e-05	0.000738351	yes
XLOC_018355	XLOC_018355	SEMA6B	19:4542599-4559771	siNT	siPAX9	OK	0.77561	0.209917	-1.88551	-2.53591	0.00015	0.00191042	yes
XLOC_022090	XLOC_022090	-	2:208922124-208922340	siNT	siPAX9	OK	911.838	246.899	-1.88486	-4.34068	5e-05	0.000738351	yes
XLOC_008095	XLOC_008095	SHMT2	12:57623355-57634475	siNT	siPAX9	OK	151.432	41.0169	-1.88438	-5.21342	5e-05	0.000738351	yes
XLOC_027535	XLOC_027535	TSPAN5	4:99391517-99579812	siNT	siPAX9	OK	2.51034	0.680864	-1.88244	-3.33913	5e-05	0.000738351	yes
XLOC_015934	XLOC_015934	LOC100288866	17:47572654-47651426	siNT	siPAX9	NOTEST	0.148193	0.0403191	-1.87795	0	1	1	no
XLOC_003293	XLOC_003293	-	1:143892737-143893155	siNT	siPAX9	OK	1.16721	0.317888	-1.87647	-1.15582	0.1238	0.291962	no
XLOC_038357	XLOC_038357	ROR2	9:94484877-94712444	siNT	siPAX9	NOTEST	0.0876541	0.0238954	-1.87509	0	1	1	no
XLOC_001098	XLOC_001098	PPFIA4	1:202995648-203047864	siNT	siPAX9	OK	0.750077	0.204501	-1.87493	-2.83168	5e-05	0.000738351	yes
XLOC_029897	XLOC_029897	-	5:43102884-43103513	siNT	siPAX9	OK	1.05691	0.288242	-1.8745	-1.35079	0.06665	0.201573	no
XLOC_008791	XLOC_008791	LOC100507065	12:65672422-66036152	siNT	siPAX9	NOTEST	0.22796	0.0622331	-1.87302	0	1	1	no
XLOC_030152	XLOC_030152	-	5:82318454-82319243	siNT	siPAX9	OK	1.09506	0.299143	-1.87211	-1.50038	0.03175	0.127462	no
XLOC_035249	XLOC_035249	MNX1	7:156797546-156803347	siNT	siPAX9	OK	0.940669	0.256972	-1.87208	-2.00696	0.00245	0.019096	yes
XLOC_034127	XLOC_034127	HOXA10-AS	7:27202056-27219880	siNT	siPAX9	OK	3.99584	1.09262	-1.87071	-1.15209	0.0389	0.145377	no
XLOC_025403	XLOC_025403	CMTM6	3:32522803-32544403	siNT	siPAX9	OK	38.9598	10.6554	-1.87041	-5.00975	5e-05	0.000738351	yes
XLOC_027907	XLOC_027907	-	4:28824773-28824875	siNT	siPAX9	OK	277.671	75.9764	-1.86975	-1.30613	0.0608	0.191051	no
XLOC_009471	XLOC_009471	-	12:105782576-105783274	siNT	siPAX9	NOTEST	0.554213	0.151885	-1.86746	0	1	1	no
XLOC_022913	XLOC_022913	SLCO4A1-AS1	20:61273796-61303965	siNT	siPAX9	OK	6.21919	1.70845	-1.86403	-3.44546	5e-05	0.000738351	yes
XLOC_013051	XLOC_013051	-	15:71355949-71356080	siNT	siPAX9	OK	167.581	46.0504	-1.86357	-1.63445	0.0131	0.068704	no
XLOC_041349	XLOC_041349	-	X:140264679-140265019	siNT	siPAX9	OK	1.6676	0.458249	-1.86357	-0.92069	0.0547	0.179265	no
XLOC_025547	XLOC_025547	TLR9	3:52255095-52260179	siNT	siPAX9	NOTEST	0.024722	0.00679526	-1.86319	0	1	1	no
XLOC_019297	XLOC_019297	-	19:36174665-36174752	siNT	siPAX9	OK	1554.8	427.386	-1.86312	-2.95582	0.03	0.122708	no
XLOC_012908	XLOC_012908	-	15:34788630-34788741	siNT	siPAX9	OK	263.444	72.4366	-1.8627	-1.41845	0.03625	0.13903	no
XLOC_010622	XLOC_010622	CDKN3	14:54863672-54886934	siNT	siPAX9	OK	12.5003	3.43925	-1.8618	-3.06982	5e-05	0.000738351	yes
XLOC_028117	XLOC_028117	-	4:73673233-73673388	siNT	siPAX9	OK	367.332	101.075	-1.86166	-2.61654	5e-05	0.000738351	yes
XLOC_028174	XLOC_028174	-	4:84411571-84411663	siNT	siPAX9	OK	287.549	79.1584	-1.86099	-34.6931	0.1364	0.310319	no
XLOC_021297	XLOC_021297	-	2:28950551-28951220	siNT	siPAX9	NOTEST	0.470435	0.129538	-1.86061	0	1	1	no
XLOC_013052	XLOC_013052	-	15:71356261-71356338	siNT	siPAX9	OK	2201.14	606.613	-1.85941	-1.27149	0.0655	0.199375	no
XLOC_019147	XLOC_019147	-	19:9930842-9931203	siNT	siPAX9	OK	5.92265	1.63433	-1.85754	-1.70262	0.00895	0.0516269	no
XLOC_032301	XLOC_032301	-	6:64274252-64275066	siNT	siPAX9	OK	0.786081	0.217201	-1.85564	-1.38697	0.04945	0.168319	no
XLOC_003369	XLOC_003369	-	1:150566823-150568175	siNT	siPAX9	OK	1.5503	0.42841	-1.85549	-2.16044	0.0014	0.01205	yes
XLOC_007894	XLOC_007894	CAPZA3	12:18891044-18892122	siNT	siPAX9	NOTEST	0.153203	0.0423456	-1.85516	0	1	1	no
XLOC_001838	XLOC_001838	GBP7	1:89597433-89641723	siNT	siPAX9	NOTEST	0.127624	0.0352949	-1.85437	0	1	1	no
XLOC_031471	XLOC_031471	GPSM3,NOTCH4	6:32158542-32191844	siNT	siPAX9	OK	0.66661	0.184396	-1.85403	-1.27139	0.00785	0.0470914	yes
XLOC_017305	XLOC_017305	-	18:48652952-48653304	siNT	siPAX9	OK	2.00353	0.554338	-1.85371	-1.09037	0.08335	0.230797	no
XLOC_022946	XLOC_022946	-	20:322087-322733	siNT	siPAX9	OK	0.735445	0.203493	-1.85363	-1.13749	0.0871	0.236289	no
XLOC_028120	XLOC_028120	-	4:74804895-74804980	siNT	siPAX9	OK	2880.03	797.558	-1.85242	-1.82945	0.005	0.0335614	yes
XLOC_028422	XLOC_028422	-	4:155575417-155576058	siNT	siPAX9	OK	0.804164	0.222793	-1.85179	-1.26418	0.0646	0.197848	no
XLOC_037076	XLOC_037076	-	8:5460317-5460812	siNT	siPAX9	OK	0.875422	0.242755	-1.85048	-1.262	0.14525	0.321485	no
XLOC_024035	XLOC_024035	MIR3619	22:46481317-46509891	siNT	siPAX9	OK	64.166	17.8019	-1.84978	-6.03779	0.0554	0.180692	no
XLOC_028700	XLOC_028700	PART1	5:58264865-59843484	siNT	siPAX9	NOTEST	0.0122585	0.00341108	-1.84548	0	1	1	no
XLOC_000754	XLOC_000754	PLEKHO1	1:150121623-150132260	siNT	siPAX9	OK	4.42544	1.23184	-1.84501	-3.29101	5e-05	0.000738351	yes
XLOC_037272	XLOC_037272	-	8:77880459-77880860	siNT	siPAX9	OK	1.07261	0.298613	-1.84477	-1.16564	0.17345	0.358514	no
XLOC_011669	XLOC_011669	-	14:91985719-91986191	siNT	siPAX9	OK	0.735512	0.204853	-1.84416	-0.920056	0.1239	0.292047	no
XLOC_027659	XLOC_027659	SMAD1-AS2	4:146402950-146480325	siNT	siPAX9	NOTEST	0.303393	0.0845015	-1.84414	0	1	1	no
XLOC_005158	XLOC_005158	-	10:27271431-27271658	siNT	siPAX9	OK	5.5378	1.54624	-1.84055	-1.51831	0.1217	0.28888	no
XLOC_034334	XLOC_034334	STEAP1	7:89511666-89840949	siNT	siPAX9	OK	6.55426	1.83134	-1.83953	-3.11835	5e-05	0.000738351	yes
XLOC_010104	XLOC_010104	COL4A1	13:110801304-110959504	siNT	siPAX9	OK	7.72974	2.161	-1.83872	-4.49895	5e-05	0.000738351	yes
XLOC_001787	XLOC_001787	DEPDC1	1:68930397-69004310	siNT	siPAX9	OK	11.6113	3.24646	-1.83858	-3.33267	5e-05	0.000738351	yes
XLOC_037508	XLOC_037508	-	8:144110168-144111229	siNT	siPAX9	OK	1.24672	0.348578	-1.83858	-1.82781	0.00605	0.0386801	yes
XLOC_011310	XLOC_011310	BEGAIN	14:101003483-101036131	siNT	siPAX9	OK	4.23748	1.18555	-1.83766	-3.35308	5e-05	0.000738351	yes
XLOC_018866	XLOC_018866	HSD17B14	19:49316273-49339934	siNT	siPAX9	NOTEST	0.127979	0.0358135	-1.83734	0	1	1	no
XLOC_026225	XLOC_026225	-	3:69449186-69449817	siNT	siPAX9	NOTEST	0.651323	0.182384	-1.83639	0	1	1	no
XLOC_030436	XLOC_030436	-	5:153440802-153442015	siNT	siPAX9	OK	0.794944	0.222615	-1.83631	-1.58178	0.01605	0.0796205	no
XLOC_023956	XLOC_023956	EIF3L	22:38245378-38284789	siNT	siPAX9	OK	237.057	66.4654	-1.83456	-5.14807	5e-05	0.000738351	yes
XLOC_041215	XLOC_041215	-	X:112765896-112766020	siNT	siPAX9	OK	140.505	39.419	-1.83366	-1.33958	0.03295	0.130799	no
XLOC_021439	XLOC_021439	-	2:64613471-64613945	siNT	siPAX9	OK	0.955772	0.268771	-1.83029	-1.15141	0.1102	0.273811	no
XLOC_040027	XLOC_040027	PASD1	X:150732006-150845211	siNT	siPAX9	NOTEST	0.0431243	0.012128	-1.83016	0	1	1	no
XLOC_007135	XLOC_007135	LOC101928940	11:114231356-114250761	siNT	siPAX9	NOTEST	0.272763	0.0768477	-1.82758	0	1	1	no
XLOC_023743	XLOC_023743	-	21:45118400-45118869	siNT	siPAX9	OK	1.66966	0.470505	-1.82727	-1.31677	0.04125	0.150636	no
XLOC_028509	XLOC_028509	-	4:181876796-181876883	siNT	siPAX9	OK	2214.54	624.104	-1.82715	-1.73348	0.00875	0.0508058	no
XLOC_025535	XLOC_025535	CISH	3:50643884-50649262	siNT	siPAX9	OK	2.79776	0.788496	-1.8271	-2.82927	5e-05	0.000738351	yes
XLOC_013008	XLOC_013008	-	15:53178235-53178321	siNT	siPAX9	OK	8737.47	2463.92	-1.82626	-2.65767	0.00015	0.00191042	yes
XLOC_022077	XLOC_022077	-	2:204637074-204637152	siNT	siPAX9	OK	2367.51	668.061	-1.82532	-1.3072	0.04185	0.151913	no
XLOC_027677	XLOC_027677	TRIM2	4:154074269-154260474	siNT	siPAX9	OK	2.72154	0.768044	-1.82516	-1.02341	0.1427	0.318005	no
XLOC_007060	XLOC_007060	SMCO4	11:93211638-93276546	siNT	siPAX9	OK	3.39523	0.959137	-1.8237	-2.37686	0.0006	0.00603068	yes
XLOC_026192	XLOC_026192	-	3:50627740-50628180	siNT	siPAX9	OK	0.907354	0.256449	-1.82299	-0.994131	0.12795	0.29807	no
XLOC_028551	XLOC_028551	-	4:190194833-190195092	siNT	siPAX9	OK	12.8655	3.63707	-1.82266	-1.61737	0.0141	0.0725147	no
XLOC_011130	XLOC_011130	CNIH1	14:54893646-54908148	siNT	siPAX9	OK	182.156	51.4969	-1.82261	-5.20179	5e-05	0.000738351	yes
XLOC_019606	XLOC_019606	KCNK3	2:26915580-26954066	siNT	siPAX9	NOTEST	0.230098	0.0650559	-1.8225	0	1	1	no
XLOC_016092	XLOC_016092	TRIM47	17:73870244-73874656	siNT	siPAX9	OK	46.1913	13.0601	-1.82246	-4.77945	5e-05	0.000738351	yes
XLOC_022185	XLOC_022185	-	2:229769120-229770443	siNT	siPAX9	OK	0.57541	0.162702	-1.82236	-1.48254	0.02335	0.103791	no
XLOC_030163	XLOC_030163	-	5:91139712-91139868	siNT	siPAX9	OK	44.0859	12.4742	-1.82137	-1.31092	0.04105	0.150308	no
XLOC_010001	XLOC_010001	DIAPH3	13:60239720-60738119	siNT	siPAX9	OK	5.32287	1.50612	-1.82136	-3.50949	5e-05	0.000738351	yes
XLOC_012926	XLOC_012926	-	15:40727307-40728146	siNT	siPAX9	OK	5.33022	1.50888	-1.82071	-2.58468	0.0001	0.00134312	yes
XLOC_008929	XLOC_008929	USP30-AS1	12:109460893-109525831	siNT	siPAX9	NOTEST	0.0915532	0.025946	-1.8191	0	1	1	no
XLOC_011434	XLOC_011434	-	14:34882023-34882115	siNT	siPAX9	OK	255.219	72.4032	-1.81761	-60.4053	0.23575	0.432943	no
XLOC_025632	XLOC_025632	POU1F1	3:87308782-87325737	siNT	siPAX9	NOTEST	0.0647255	0.0183648	-1.81739	0	1	1	no
XLOC_026011	XLOC_026011	LINC01063	3:196358374-196359458	siNT	siPAX9	NOTEST	0.499542	0.14174	-1.81736	0	1	1	no
XLOC_035352	XLOC_035352	-	7:22838902-22838999	siNT	siPAX9	OK	218.997	62.1409	-1.8173	-27.5882	0.14275	0.318064	no
XLOC_029812	XLOC_029812	-	5:10204152-10204788	siNT	siPAX9	OK	0.710045	0.201765	-1.81524	-1.13158	0.076	0.217955	no
XLOC_011737	XLOC_011737	-	14:99439130-99439814	siNT	siPAX9	OK	2443.98	694.889	-1.81438	-4.6525	5e-05	0.000738351	yes
XLOC_021970	XLOC_021970	-	2:183649535-183649886	siNT	siPAX9	OK	2.22827	0.633703	-1.81404	-1.3355	0.10135	0.260083	no
XLOC_010538	XLOC_010538	DHRS2	14:24099323-24114848	siNT	siPAX9	NOTEST	0.0537549	0.0152906	-1.81375	0	1	1	no
XLOC_008905	XLOC_008905	GLT8D2	12:104382760-104457955	siNT	siPAX9	OK	1.87195	0.532544	-1.81357	-2.66002	0.00015	0.00191042	yes
XLOC_006453	XLOC_006453	DDX25	11:125774260-125793006	siNT	siPAX9	NOTEST	0.075676	0.0215308	-1.81343	0	1	1	no
XLOC_021147	XLOC_021147	TM4SF20	2:228226753-228244022	siNT	siPAX9	NOTEST	0.055795	0.0158744	-1.81343	0	1	1	no
XLOC_038793	XLOC_038793	-	9:13459420-13459981	siNT	siPAX9	OK	0.694398	0.19759	-1.81325	-1.22977	0.1541	0.332637	no
XLOC_017026	XLOC_017026	CDH2	18:25530926-25757410	siNT	siPAX9	OK	5.0557	1.43905	-1.8128	-3.67216	5e-05	0.000738351	yes
XLOC_007472	XLOC_007472	-	11:61746800-61747139	siNT	siPAX9	OK	1.88741	0.537327	-1.81254	-1.27233	0.1105	0.274357	no
XLOC_035097	XLOC_035097	CADPS2	7:121958477-122526813	siNT	siPAX9	OK	4.65367	1.32593	-1.81136	-4.05938	5e-05	0.000738351	yes
XLOC_034657	XLOC_034657	LINC00689	7:158801044-158818929	siNT	siPAX9	NOTEST	0.209192	0.0596288	-1.81074	0	1	1	no
XLOC_009308	XLOC_009308	-	12:56048598-56048812	siNT	siPAX9	OK	21.1431	6.02808	-1.81041	-2.3691	0.0233	0.103636	no
XLOC_001869	XLOC_001869	DPYD	1:97543299-98386615	siNT	siPAX9	OK	33.6582	9.59793	-1.81016	-5.00651	5e-05	0.000738351	yes
XLOC_039276	XLOC_039276	-	9:92112826-92113052	siNT	siPAX9	OK	11.2498	3.20815	-1.81009	-2.02782	0.04605	0.160978	no
XLOC_003894	XLOC_003894	-	1:229396258-229396948	siNT	siPAX9	OK	1.23704	0.352846	-1.80979	-1.41126	0.02955	0.121559	no
XLOC_005392	XLOC_005392	-	10:75385890-75386403	siNT	siPAX9	OK	1.12419	0.321851	-1.80442	-1.25979	0.07255	0.211774	no
XLOC_037415	XLOC_037415	-	8:121540089-121541455	siNT	siPAX9	OK	0.619501	0.177395	-1.80414	-1.52986	0.01955	0.0917674	no
XLOC_021138	XLOC_021138	SERPINE2	2:224839764-224904036	siNT	siPAX9	OK	5.11251	1.46433	-1.80379	-2.9867	5e-05	0.000738351	yes
XLOC_001188	XLOC_001188	2018-03-01	1:220960038-220987741	siNT	siPAX9	OK	10.1573	2.91301	-1.80194	-3.83951	5e-05	0.000738351	yes
XLOC_026048	XLOC_026048	-	3:15422815-15423970	siNT	siPAX9	OK	0.968417	0.278007	-1.80051	-1.62598	0.01595	0.079355	no
XLOC_035497	XLOC_035497	-	7:53933196-53933340	siNT	siPAX9	OK	104.303	29.9575	-1.79979	-1.56633	0.02055	0.0949282	no
XLOC_020948	XLOC_020948	SPC25	2:169727400-169746944	siNT	siPAX9	OK	3.8093	1.09415	-1.79971	-2.55431	0.0002	0.00242728	yes
XLOC_022136	XLOC_022136	-	2:219630281-219630793	siNT	siPAX9	OK	1.34448	0.386327	-1.79915	-1.24345	0.05405	0.17786	no
XLOC_036167	XLOC_036167	SFTPC	8:22019183-22021991	siNT	siPAX9	NOTEST	0.216871	0.0623333	-1.79876	0	1	1	no
XLOC_006067	XLOC_006067	ASRGL1	11:62104773-62160887	siNT	siPAX9	NOTEST	0.12623	0.0363148	-1.79743	0	1	1	no
XLOC_017319	XLOC_017319	-	18:57026677-57027075	siNT	siPAX9	OK	1.25262	0.360655	-1.79625	-1.13171	0.1359	0.309413	no
XLOC_022978	XLOC_022978	-	20:3813745-3814179	siNT	siPAX9	OK	1.80049	0.51864	-1.79558	-1.25217	0.05355	0.176789	no
XLOC_022876	XLOC_022876	CYP24A1	20:52769987-52790516	siNT	siPAX9	NOTEST	0.0905657	0.0260976	-1.79505	0	1	1	no
XLOC_015502	XLOC_015502	LOC728392	17:5402746-5404319	siNT	siPAX9	NOTEST	0.333377	0.0960729	-1.79495	0	1	1	no
XLOC_038930	XLOC_038930	-	9:36681356-36682021	siNT	siPAX9	OK	1.54226	0.444615	-1.79441	-1.58841	0.02315	0.10312	no
XLOC_027190	XLOC_027190	MND1	4:154265800-154336247	siNT	siPAX9	OK	4.6632	1.34548	-1.7932	-2.45997	0.0001	0.00134312	yes
XLOC_005212	XLOC_005212	-	10:43062739-43062959	siNT	siPAX9	OK	1063.89	307.844	-1.78908	-4.30028	5e-05	0.000738351	yes
XLOC_011692	XLOC_011692	-	14:92243064-92243404	siNT	siPAX9	OK	1.89099	0.54735	-1.7886	-1.24412	0.1189	0.284633	no
XLOC_005634	XLOC_005634	-	10:125738415-125738987	siNT	siPAX9	OK	1.1495	0.332895	-1.78787	-1.27077	0.0492	0.167844	no
XLOC_022081	XLOC_022081	-	2:207283781-207283867	siNT	siPAX9	OK	8553.65	2478.88	-1.78685	-2.58076	0.0002	0.00242728	yes
XLOC_031346	XLOC_031346	HIST1H3B	6:26031816-26032288	siNT	siPAX9	NOTEST	0.227453	0.0659414	-1.78631	0	1	1	no
XLOC_031906	XLOC_031906	PRR18	6:166719167-166721871	siNT	siPAX9	NOTEST	0.0241993	0.00701566	-1.78631	0	1	1	no
XLOC_010419	XLOC_010419	-	13:93874356-93875240	siNT	siPAX9	OK	0.821031	0.238136	-1.78565	-1.33461	0.04345	0.155592	no
XLOC_003660	XLOC_003660	-	1:193237064-193237491	siNT	siPAX9	OK	1.08013	0.313407	-1.78509	-1.18565	0.1377	0.311926	no
XLOC_039783	XLOC_039783	KIF4A	X:69509878-69640774	siNT	siPAX9	OK	3.85633	1.11918	-1.78478	-3.32765	5e-05	0.000738351	yes
XLOC_015131	XLOC_015131	ADAM11	17:42836546-42859214	siNT	siPAX9	NOTEST	0.0934982	0.0271382	-1.78461	0	1	1	no
XLOC_018841	XLOC_018841	GLTSCR2-AS1	19:48248792-48272097	siNT	siPAX9	OK	1.50494	0.436836	-1.78455	-0.314147	0.36885	0.567792	no
XLOC_027241	XLOC_027241	NEIL3	4:178230990-178284225	siNT	siPAX9	OK	2.99251	0.869031	-1.78388	-1.90566	0.00085	0.00804335	yes
XLOC_027985	XLOC_027985	-	4:49286374-49286671	siNT	siPAX9	OK	7.08829	2.05937	-1.78324	-1.5483	0.02155	0.0981207	no
XLOC_027821	XLOC_027821	-	4:9714718-9714954	siNT	siPAX9	OK	10.2056	2.96512	-1.7832	-1.27346	0.04085	0.149736	no
XLOC_007688	XLOC_007688	-	11:114185755-114187560	siNT	siPAX9	OK	5.2882	1.53755	-1.78215	-3.15221	5e-05	0.000738351	yes
XLOC_027763	XLOC_027763	CYP4V2	4:187112673-187134617	siNT	siPAX9	OK	3.48612	1.01382	-1.78182	-1.80849	0.00475	0.0321998	yes
XLOC_019090	XLOC_019090	-	19:356257-356774	siNT	siPAX9	OK	1.2252	0.356385	-1.78151	-1.33302	0.0732	0.212943	no
XLOC_029563	XLOC_029563	TMEM173	5:138855106-138862375	siNT	siPAX9	OK	36.0981	10.5008	-1.78142	-4.44161	5e-05	0.000738351	yes
XLOC_039089	XLOC_039089	-	9:65618004-65618536	siNT	siPAX9	OK	2.05256	0.597326	-1.78083	-1.63105	0.0361	0.138825	no
XLOC_026110	XLOC_026110	-	3:36808216-36808306	siNT	siPAX9	OK	460.259	133.982	-1.7804	-1.02369	0.09475	0.24978	no
XLOC_021179	XLOC_021179	HJURP	2:234745346-234763212	siNT	siPAX9	OK	6.15189	1.79195	-1.7795	-3.23986	5e-05	0.000738351	yes
XLOC_030404	XLOC_030404	-	5:150390908-150391242	siNT	siPAX9	OK	1.96238	0.57169	-1.7793	-1.27737	0.115	0.278963	no
XLOC_037172	XLOC_037172	-	8:41113462-41114343	siNT	siPAX9	NOTEST	0.48297	0.140779	-1.7785	0	1	1	no
XLOC_028721	XLOC_028721	CCNB1	5:68462836-68474070	siNT	siPAX9	OK	35.0774	10.2325	-1.77739	-4.29858	5e-05	0.000738351	yes
XLOC_027612	XLOC_027612	QRFPR	4:122243608-122302238	siNT	siPAX9	OK	12.8039	3.73741	-1.77647	-3.68337	5e-05	0.000738351	yes
XLOC_039023	XLOC_039023	-	9:42683173-42683642	siNT	siPAX9	OK	1.05858	0.309056	-1.77619	-1.04447	0.09025	0.241483	no
XLOC_037183	XLOC_037183	-	8:48068705-48068974	siNT	siPAX9	OK	889.061	259.923	-1.7742	-4.53504	5e-05	0.000738351	yes
XLOC_038486	XLOC_038486	PHF19	9:123617928-123657174	siNT	siPAX9	OK	26.6124	7.78808	-1.77276	-3.00366	5e-05	0.000738351	yes
XLOC_025398	XLOC_025398	RBMS3-AS3	3:29305684-29322430	siNT	siPAX9	NOTEST	0.285506	0.0835715	-1.77244	0	1	1	no
XLOC_012474	XLOC_012474	PYGO1	15:55831084-55881050	siNT	siPAX9	OK	3.06338	0.897368	-1.77135	-3.93422	5e-05	0.000738351	yes
XLOC_009288	XLOC_009288	-	12:53548104-53548310	siNT	siPAX9	OK	25.9455	7.60368	-1.77071	-1.5956	0.018	0.0865895	no
XLOC_013080	XLOC_013080	-	15:75881142-75881655	siNT	siPAX9	OK	1.25138	0.367121	-1.76919	-1.35855	0.07955	0.223975	no
XLOC_000485	XLOC_000485	ANGPTL3	1:62920396-63154039	siNT	siPAX9	NOTEST	0.0526751	0.0154548	-1.76907	0	1	1	no
XLOC_024450	XLOC_024450	-	22:24348728-24348837	siNT	siPAX9	OK	2192.33	643.297	-1.76891	-2.66328	5e-05	0.000738351	yes
XLOC_026146	XLOC_026146	-	3:42817174-42817555	siNT	siPAX9	OK	1.50777	0.442769	-1.76779	-1.25742	0.1176	0.283083	no
XLOC_017308	XLOC_017308	-	18:49139340-49139421	siNT	siPAX9	OK	2245.91	659.946	-1.76688	-2.65041	0.0332	0.131429	no
XLOC_009055	XLOC_009055	RIMBP2	12:130880680-131002410	siNT	siPAX9	NOTEST	0.00974672	0.00286528	-1.76624	0	1	1	no
XLOC_004324	XLOC_004324	LIPF	10:90424145-90438572	siNT	siPAX9	NOTEST	0.0481097	0.0141439	-1.76615	0	1	1	no
XLOC_027109	XLOC_027109	UGT8	4:115519557-115599381	siNT	siPAX9	OK	13.6356	4.00901	-1.76606	-4.40808	5e-05	0.000738351	yes
XLOC_017241	XLOC_017241	-	18:20484572-20485111	siNT	siPAX9	OK	1.0462	0.307633	-1.76588	-1.23711	0.08375	0.231458	no
XLOC_024361	XLOC_024361	-	22:16117664-16119356	siNT	siPAX9	OK	1.30178	0.38309	-1.76474	-2.13008	0.0012	0.0106784	yes
XLOC_014052	XLOC_014052	PLLP	16:57287867-57318584	siNT	siPAX9	OK	22.1348	6.51612	-1.76424	-3.54237	5e-05	0.000738351	yes
XLOC_011647	XLOC_011647	-	14:82382783-82383491	siNT	siPAX9	OK	222.102	65.4358	-1.76307	-4.86204	5e-05	0.000738351	yes
XLOC_029178	XLOC_029178	TERT	5:1253286-1295162	siNT	siPAX9	NOTEST	0.322863	0.0951655	-1.76241	0	1	1	no
XLOC_038004	XLOC_038004	AIF1L	9:133971862-133998649	siNT	siPAX9	OK	9.25493	2.72961	-1.76152	-4.03672	5e-05	0.000738351	yes
XLOC_027563	XLOC_027563	CENPE	4:104026962-104119566	siNT	siPAX9	OK	5.45274	1.60991	-1.76	-3.94854	5e-05	0.000738351	yes
XLOC_026206	XLOC_026206	-	3:53103118-53104365	siNT	siPAX9	OK	1.24229	0.366973	-1.75926	-1.86024	0.00465	0.0316949	yes
XLOC_010572	XLOC_010572	NPAS3	14:33408458-34273382	siNT	siPAX9	NOTEST	0.044864	0.0132546	-1.75906	0	1	1	no
XLOC_011517	XLOC_011517	-	14:56019659-56020407	siNT	siPAX9	OK	0.92679	0.274148	-1.75729	-1.32121	0.0389	0.145377	no
XLOC_038852	XLOC_038852	-	9:27541640-27541926	siNT	siPAX9	OK	2.44727	0.723916	-1.75728	-0.808691	0.06105	0.191528	no
XLOC_011522	XLOC_011522	-	14:57445252-57445636	siNT	siPAX9	OK	292.064	86.4082	-1.75704	-4.39872	5e-05	0.000738351	yes
XLOC_035501	XLOC_035501	-	7:54879458-54879802	siNT	siPAX9	OK	9.09155	2.6932	-1.75521	-1.86963	0.00685	0.0424439	yes
XLOC_023163	XLOC_023163	-	20:52200232-52200876	siNT	siPAX9	OK	1.25164	0.371003	-1.75432	-1.40904	0.0356	0.1376	no
XLOC_003342	XLOC_003342	-	1:149324148-149324474	siNT	siPAX9	OK	1.76512	0.523861	-1.75251	-1.12117	0.1372	0.311439	no
XLOC_026565	XLOC_026565	-	3:160981024-160981379	siNT	siPAX9	OK	1.43611	0.426215	-1.75251	-1.07754	0.1372	0.311439	no
XLOC_026065	XLOC_026065	-	3:15938105-15938726	siNT	siPAX9	OK	1.10072	0.327046	-1.75089	-1.2198	0.04455	0.158204	no
XLOC_021486	XLOC_021486	-	2:82837038-82837126	siNT	siPAX9	OK	867.168	257.801	-1.75005	-2.30611	0.0519	0.173332	no
XLOC_003101	XLOC_003101	-	1:110790283-110791130	siNT	siPAX9	OK	1.25363	0.373021	-1.74878	-1.60836	0.0189	0.0896872	no
XLOC_032205	XLOC_032205	-	6:39146601-39147307	siNT	siPAX9	NOTEST	0.352884	0.105194	-1.74614	0	1	1	no
XLOC_027796	XLOC_027796	-	4:4041712-4041801	siNT	siPAX9	OK	271.287	80.8987	-1.74563	-47.9367	0.3237	0.522645	no
XLOC_020430	XLOC_020430	PDIA6	2:10861774-10978103	siNT	siPAX9	OK	94.802	28.2883	-1.74471	-4.38747	5e-05	0.000738351	yes
XLOC_032169	XLOC_032169	-	6:32829651-32830399	siNT	siPAX9	OK	1.22624	0.366153	-1.74373	-1.48061	0.0363	0.139144	no
XLOC_030194	XLOC_030194	-	5:101530460-101530551	siNT	siPAX9	OK	880.174	262.823	-1.7437	-1.30375	0.0342	0.134028	no
XLOC_009481	XLOC_009481	-	12:107709024-107709717	siNT	siPAX9	OK	0.679002	0.202828	-1.74316	-1.2006	0.07255	0.211774	no
XLOC_032659	XLOC_032659	-	6:142341313-142341434	siNT	siPAX9	OK	118.428	35.3778	-1.74309	-2.13345	0.083	0.230154	no
XLOC_005191	XLOC_005191	-	10:35932951-35933646	siNT	siPAX9	OK	0.612864	0.183092	-1.743	-1.05063	0.1002	0.258315	no
XLOC_007230	XLOC_007230	SENCR	11:128551134-128683162	siNT	siPAX9	NOTEST	0.243159	0.0726672	-1.74252	0	1	1	no
XLOC_005576	XLOC_005576	-	10:112211084-112211179	siNT	siPAX9	OK	1235.13	369.159	-1.74235	-1.6615	0.0142	0.0728233	no
XLOC_016877	XLOC_016877	SKA1	18:47901391-47920538	siNT	siPAX9	OK	4.24809	1.2697	-1.74233	-2.96614	5e-05	0.000738351	yes
XLOC_027870	XLOC_027870	-	4:19079450-19079575	siNT	siPAX9	OK	8231.3	2461.77	-1.74142	-3.65635	5e-05	0.000738351	yes
XLOC_009322	XLOC_009322	-	12:57122104-57122705	siNT	siPAX9	OK	1.57908	0.47231	-1.74128	-1.52359	0.03995	0.147865	no
XLOC_024268	XLOC_024268	RPL3	22:39708886-39715670	siNT	siPAX9	OK	1472.06	440.345	-1.74113	-4.18812	5e-05	0.000738351	yes
XLOC_041161	XLOC_041161	-	X:101032933-101033393	siNT	siPAX9	OK	2.27283	0.680039	-1.7408	-1.36194	0.032	0.12807	no
XLOC_030413	XLOC_030413	-	5:150992976-150993281	siNT	siPAX9	OK	2.20229	0.659079	-1.74048	-1.42327	0.14625	0.322809	no
XLOC_036030	XLOC_036030	-	7:143303152-143303948	siNT	siPAX9	OK	0.877337	0.262879	-1.73873	-1.34883	0.03525	0.136634	no
XLOC_019744	XLOC_019744	SLC1A4	2:65215578-65251000	siNT	siPAX9	OK	1.66291	0.498504	-1.73803	-2.93155	5e-05	0.000738351	yes
XLOC_003810	XLOC_003810	-	1:220990491-220993454	siNT	siPAX9	OK	0.979611	0.293789	-1.73743	-2.32055	0.00035	0.00384775	yes
XLOC_030286	XLOC_030286	-	5:126846096-126846199	siNT	siPAX9	OK	357.959	107.487	-1.73563	-2.35452	0.04825	0.165741	no
XLOC_040865	XLOC_040865	-	X:53798430-53798516	siNT	siPAX9	OK	1040.01	312.307	-1.73556	-2.12683	0.06295	0.195047	no
XLOC_030042	XLOC_030042	-	5:70095174-70095506	siNT	siPAX9	OK	2.31665	0.696138	-1.73459	-1.43655	0.0971	0.253456	no
XLOC_040400	XLOC_040400	SLC25A53	X:103343897-103401708	siNT	siPAX9	NOTEST	0.0301026	0.00904621	-1.7345	0	1	1	no
XLOC_003433	XLOC_003433	-	1:155617169-155617698	siNT	siPAX9	OK	1.19903	0.360496	-1.73382	-1.37091	0.10655	0.268107	no
XLOC_041412	XLOC_041412	-	X:154501844-154502628	siNT	siPAX9	OK	0.609717	0.183642	-1.73124	-1.09429	0.0702	0.207643	no
XLOC_026089	XLOC_026089	-	3:29129060-29129152	siNT	siPAX9	OK	720.073	217.283	-1.72857	-1.3103	0.04785	0.164886	no
XLOC_037075	XLOC_037075	-	8:5456621-5457373	siNT	siPAX9	OK	0.834976	0.251964	-1.72852	-1.21559	0.04665	0.162286	no
XLOC_023261	XLOC_023261	LOC101928126	21:35348682-35349992	siNT	siPAX9	OK	0.938677	0.283374	-1.72792	-1.60989	0.0134	0.0699016	no
XLOC_037213	XLOC_037213	-	8:57013572-57013905	siNT	siPAX9	OK	155.71	47.0114	-1.72778	-3.71906	5e-05	0.000738351	yes
XLOC_021232	XLOC_021232	-	2:8743471-8743548	siNT	siPAX9	OK	4687.85	1415.94	-1.72717	-1.4867	0.0204	0.094507	no
XLOC_003337	XLOC_003337	-	1:149310092-149310551	siNT	siPAX9	OK	1.34033	0.405008	-1.72657	-1.24906	0.09125	0.243324	no
XLOC_012535	XLOC_012535	SNORD16	15:66791652-66797193	siNT	siPAX9	OK	50.0483	15.129	-1.726	-0.732724	0.524	0.70518	no
XLOC_024552	XLOC_024552	-	22:46728976-46729800	siNT	siPAX9	OK	3.94398	1.19251	-1.72564	-2.09819	0.0025	0.0193807	yes
XLOC_032321	XLOC_032321	-	6:72032163-72032580	siNT	siPAX9	OK	1.48922	0.450699	-1.72432	-1.2186	0.1071	0.268921	no
XLOC_003363	XLOC_003363	-	1:150558332-150559180	siNT	siPAX9	OK	1.19604	0.36229	-1.72305	-1.52393	0.0157	0.0785259	no
XLOC_005409	XLOC_005409	-	10:79500269-79500849	siNT	siPAX9	OK	0.978161	0.29631	-1.72296	-1.2767	0.07705	0.219836	no
XLOC_014753	XLOC_014753	SERPINF2	17:1646129-1658559	siNT	siPAX9	OK	10.9007	3.3063	-1.72113	-3.67518	5e-05	0.000738351	yes
XLOC_024637	XLOC_024637	GALNT15	3:16215828-16273499	siNT	siPAX9	OK	6.17344	1.8727	-1.72096	-3.08629	5e-05	0.000738351	yes
XLOC_027608	XLOC_027608	MAD2L1	4:120976751-120988117	siNT	siPAX9	OK	30.6985	9.31438	-1.72063	-3.66762	5e-05	0.000738351	yes
XLOC_032462	XLOC_032462	-	6:99295195-99295587	siNT	siPAX9	OK	0.931986	0.282842	-1.72031	-1.11445	0.20695	0.400215	no
XLOC_037603	XLOC_037603	VLDLR	9:2535654-2656103	siNT	siPAX9	NOTEST	0.538293	0.163457	-1.71948	0	1	1	no
XLOC_023184	XLOC_023184	-	20:61307236-61308402	siNT	siPAX9	OK	1.00042	0.303861	-1.71913	-1.60023	0.01695	0.0828219	no
XLOC_038129	XLOC_038129	PSIP1	9:15422781-15511017	siNT	siPAX9	OK	33.7954	10.2709	-1.71826	-2.49112	5e-05	0.000738351	yes
XLOC_004605	XLOC_004605	FAM107B	10:14560555-14816896	siNT	siPAX9	OK	12.1125	3.68162	-1.71808	-4.04354	5e-05	0.000738351	yes
XLOC_029900	XLOC_029900	-	5:43710479-43711181	siNT	siPAX9	NOTEST	0.4102	0.124683	-1.71806	0	1	1	no
XLOC_036011	XLOC_036011	-	7:141461239-141461595	siNT	siPAX9	OK	1.35227	0.411031	-1.71806	-0.785525	0.07505	0.216321	no
XLOC_005571	XLOC_005571	-	10:107714541-107714633	siNT	siPAX9	OK	547.407	166.465	-1.7174	-2.07993	0.0848	0.232946	no
XLOC_029233	XLOC_029233	CDH12	5:21750974-22853731	siNT	siPAX9	NOTEST	0.0233459	0.00710098	-1.71708	0	1	1	no
XLOC_025838	XLOC_025838	P2RY14	3:150804584-151176497	siNT	siPAX9	NOTEST	0.0358665	0.0109097	-1.71703	0	1	1	no
XLOC_027910	XLOC_027910	-	4:28825444-28825550	siNT	siPAX9	OK	1143.95	348.059	-1.71662	-2.01813	0.00275	0.0209152	yes
XLOC_015709	XLOC_015709	LRRC37A8P	17:34231223-34238027	siNT	siPAX9	NOTEST	0.0499934	0.0152465	-1.71326	0	1	1	no
XLOC_020412	XLOC_020412	RNF144A-AS1	2:7052406-7184309	siNT	siPAX9	NOTEST	0.0296826	0.0090539	-1.71301	0	1	1	no
XLOC_028996	XLOC_028996	POU4F3	5:145718586-145720083	siNT	siPAX9	NOTEST	0.065153	0.0198732	-1.71301	0	1	1	no
XLOC_021860	XLOC_021860	-	2:151866597-151866694	siNT	siPAX9	OK	905.036	276.411	-1.71116	-1.55597	0.01445	0.0738006	no
XLOC_039614	XLOC_039614	PDK3	X:24483343-24568583	siNT	siPAX9	OK	4.01026	1.22506	-1.71084	-2.91436	5e-05	0.000738351	yes
XLOC_025518	XLOC_025518	TRAIP	3:49866027-49893992	siNT	siPAX9	OK	2.17318	0.664225	-1.71007	-1.79365	0.00225	0.0178374	yes
XLOC_007807	XLOC_007807	LAG3	12:6881669-6887621	siNT	siPAX9	NOTEST	0.332918	0.101803	-1.70938	0	1	1	no
XLOC_039090	XLOC_039090	-	9:65618904-65619786	siNT	siPAX9	OK	0.847582	0.259391	-1.70823	-1.34852	0.0311	0.125814	no
XLOC_032489	XLOC_032489	-	6:108325613-108326751	siNT	siPAX9	OK	418.397	128.099	-1.70761	-4.85972	5e-05	0.000738351	yes
XLOC_008535	XLOC_008535	SMCO3	12:14956505-14976791	siNT	siPAX9	NOTEST	0.0603077	0.0184676	-1.70735	0	1	1	no
XLOC_030529	XLOC_030529	-	5:179894908-179895452	siNT	siPAX9	OK	1.142	0.349724	-1.70727	-1.16972	0.06225	0.193869	no
XLOC_028255	XLOC_028255	-	4:110464808-110465494	siNT	siPAX9	OK	1.12938	0.346104	-1.70625	-1.39587	0.0382	0.143764	no
XLOC_041632	XLOC_041632	-	Y:18982510-18982619	siNT	siPAX9	OK	120.36	36.9122	-1.70519	-1.74485	0.13445	0.30729	no
XLOC_021777	XLOC_021777	-	2:131935469-131935612	siNT	siPAX9	OK	177.241	54.3629	-1.70502	-1.64261	0.01725	0.0838528	no
XLOC_021363	XLOC_021363	-	2:44497893-44498300	siNT	siPAX9	OK	66.7723	20.4814	-1.70493	-3.37443	5e-05	0.000738351	yes
XLOC_041340	XLOC_041340	-	X:139114567-139114647	siNT	siPAX9	OK	1798.31	551.86	-1.70427	-2.2154	0.06025	0.190044	no
XLOC_017031	XLOC_017031	DSG2-AS1	18:29077966-29136874	siNT	siPAX9	OK	7.46101	2.29091	-1.70345	-0.686318	0.40765	0.60374	no
XLOC_006696	XLOC_006696	KIF18A	11:28042162-28129746	siNT	siPAX9	OK	4.44311	1.36536	-1.70229	-3.29894	5e-05	0.000738351	yes
XLOC_035278	XLOC_035278	-	7:4623004-4623216	siNT	siPAX9	OK	10.6362	3.27222	-1.70064	-1.0688	0.072	0.210844	no
XLOC_026241	XLOC_026241	-	3:73027450-73028453	siNT	siPAX9	OK	8.79826	2.70698	-1.70053	-2.90162	5e-05	0.000738351	yes
XLOC_012065	XLOC_012065	FAM81A	15:59730371-59815751	siNT	siPAX9	OK	3.00002	0.923029	-1.70052	-3.15626	5e-05	0.000738351	yes
XLOC_005503	XLOC_005503	-	10:92488699-92489323	siNT	siPAX9	OK	1.04073	0.320226	-1.70043	-1.17699	0.05415	0.17806	no
XLOC_030781	XLOC_030781	C6orf48,SNORD48,SNORD52	6:31802691-31807618	siNT	siPAX9	OK	195.738	60.2323	-1.70031	-3.7559	5e-05	0.000738351	yes
XLOC_025871	XLOC_025871	IL12A-AS1	3:159631189-159924879	siNT	siPAX9	NOTEST	0.0540754	0.0166451	-1.69988	0	1	1	no
XLOC_005124	XLOC_005124	-	10:15813301-15814282	siNT	siPAX9	OK	1.48025	0.45614	-1.69829	-1.68923	0.0094	0.0534663	no
XLOC_040714	XLOC_040714	-	X:24372961-24373072	siNT	siPAX9	OK	665.749	205.312	-1.69716	-1.82439	0.0056	0.0364687	yes
XLOC_034134	XLOC_034134	CREB5	7:28338939-28865511	siNT	siPAX9	OK	2.57576	0.794832	-1.69628	-3.49916	5e-05	0.000738351	yes
XLOC_028154	XLOC_028154	-	4:83268516-83268917	siNT	siPAX9	OK	1.61114	0.497184	-1.69623	-1.15184	0.0841	0.232027	no
XLOC_041132	XLOC_041132	-	X:92643502-92643620	siNT	siPAX9	OK	451.441	139.327	-1.69607	-1.78131	0.00765	0.0462061	yes
XLOC_036762	XLOC_036762	MYBL1	8:67474409-67525498	siNT	siPAX9	OK	1.68143	0.519222	-1.69526	-2.96127	5e-05	0.000738351	yes
XLOC_023649	XLOC_023649	-	21:26734171-26734419	siNT	siPAX9	OK	15.9986	4.94144	-1.69494	-1.59229	0.01795	0.0864403	no
XLOC_003521	XLOC_003521	-	1:161391711-161392234	siNT	siPAX9	OK	2.05469	0.634863	-1.6944	-1.4093	0.0257	0.110619	no
XLOC_039343	XLOC_039343	-	9:99900955-99901373	siNT	siPAX9	OK	3.34091	1.03236	-1.6943	-1.49439	0.0248	0.107918	no
XLOC_003362	XLOC_003362	-	1:150556920-150557397	siNT	siPAX9	OK	1.55526	0.48066	-1.69407	-1.33175	0.0609	0.191233	no
XLOC_017298	XLOC_017298	-	18:48478786-48479707	siNT	siPAX9	OK	1.54534	0.477616	-1.694	-1.68644	0.01365	0.0709078	no
XLOC_008556	XLOC_008556	LINC00477	12:24719897-24737102	siNT	siPAX9	NOTEST	0.0417209	0.0128952	-1.69393	0	1	1	no
XLOC_009672	XLOC_009672	DLEU7-AS1	13:51285161-51424041	siNT	siPAX9	NOTEST	0.0391927	0.0121138	-1.69393	0	1	1	no
XLOC_031301	XLOC_031301	C6orf52	6:10671650-10695030	siNT	siPAX9	OK	1.2287	0.379867	-1.69357	-0.998195	0.1556	0.334501	no
XLOC_029045	XLOC_029045	KIF4B	5:154393314-154397692	siNT	siPAX9	OK	2.18392	0.675315	-1.69328	-2.85993	5e-05	0.000738351	yes
XLOC_023101	XLOC_023101	-	20:39320202-39320752	siNT	siPAX9	OK	0.797603	0.24681	-1.69227	-1.15062	0.106	0.267215	no
XLOC_038997	XLOC_038997	-	9:41029588-41029803	siNT	siPAX9	OK	28.1635	8.71618	-1.69206	-1.60616	0.01285	0.0677048	no
XLOC_029624	XLOC_029624	ANXA6	5:150480266-150537443	siNT	siPAX9	OK	1.39624	0.432129	-1.69201	-2.48548	5e-05	0.000738351	yes
XLOC_015264	XLOC_015264	SNHG25,SNORA50C,SNORD104	17:62223329-62224453	siNT	siPAX9	OK	1495.6	462.971	-1.69173	-0.632346	0.23675	0.434166	no
XLOC_029835	XLOC_029835	-	5:21051863-21051976	siNT	siPAX9	OK	201.489	62.3742	-1.69168	-1.18062	0.05355	0.176789	no
XLOC_013747	XLOC_013747	LOC105371038	16:691848-699313	siNT	siPAX9	NOTEST	0.383654	0.118795	-1.69133	0	1	1	no
XLOC_008772	XLOC_008772	CYP27B1	12:58148768-58162007	siNT	siPAX9	OK	14.006	4.34013	-1.69024	-2.56728	0.0004	0.00429375	yes
XLOC_036049	XLOC_036049	-	7:149031276-149031492	siNT	siPAX9	OK	708.099	219.525	-1.68956	-3.78971	5e-05	0.000738351	yes
XLOC_011524	XLOC_011524	-	14:57921421-57921523	siNT	siPAX9	OK	187.666	58.2544	-1.68773	-1.64998	0.1389	0.313371	no
XLOC_026508	XLOC_026508	-	3:151822531-151822627	siNT	siPAX9	OK	213.295	66.2527	-1.6868	-27.3317	0.1534	0.331782	no
XLOC_037592	XLOC_037592	-	8:146285877-146286610	siNT	siPAX9	OK	0.958224	0.297679	-1.6866	-1.319	0.04315	0.154985	no
XLOC_038749	XLOC_038749	-	9:6671250-6672210	siNT	siPAX9	NOTEST	0.456389	0.141969	-1.68469	0	1	1	no
XLOC_006896	XLOC_006896	CDCA5	11:64844926-64851615	siNT	siPAX9	OK	10.3475	3.2191	-1.68455	-3.36137	5e-05	0.000738351	yes
XLOC_036186	XLOC_036186	ADAM28	8:24151552-24406131	siNT	siPAX9	NOTEST	0.104531	0.0325286	-1.68415	0	1	1	no
XLOC_005203	XLOC_005203	-	10:38369497-38369904	siNT	siPAX9	OK	126.627	39.4064	-1.68408	-3.81376	5e-05	0.000738351	yes
XLOC_037211	XLOC_037211	-	8:56977392-56977951	siNT	siPAX9	OK	0.772605	0.240513	-1.68362	-1.1413	0.1032	0.26307	no
XLOC_011157	XLOC_011157	LOC101927780	14:62022989-62121431	siNT	siPAX9	NOTEST	0.465166	0.144925	-1.68243	0	1	1	no
XLOC_028279	XLOC_028279	-	4:116064325-116064418	siNT	siPAX9	OK	826.246	257.453	-1.68226	-2.47173	0.03815	0.143655	no
XLOC_037074	XLOC_037074	-	8:5455039-5456330	siNT	siPAX9	OK	0.86516	0.269684	-1.6817	-1.62801	0.01255	0.0666252	no
XLOC_034910	XLOC_034910	NCF1C	7:74572383-74587802	siNT	siPAX9	NOTEST	0.095823	0.0298723	-1.68156	0	1	1	no
XLOC_039077	XLOC_039077	-	9:46999022-46999209	siNT	siPAX9	OK	29.5682	9.22522	-1.68039	-1.41603	0.0309	0.125395	no
XLOC_010349	XLOC_010349	-	13:58347239-58347335	siNT	siPAX9	OK	516.325	161.137	-1.67999	-2.16712	0.05295	0.175508	no
XLOC_013476	XLOC_013476	GPT2	16:46918291-46965209	siNT	siPAX9	OK	23.5844	7.36032	-1.67999	-4.37707	5e-05	0.000738351	yes
XLOC_009473	XLOC_009473	-	12:105804014-105805842	siNT	siPAX9	OK	0.755905	0.236032	-1.67922	-1.7743	0.00755	0.0457843	yes
XLOC_003496	XLOC_003496	-	1:160994327-160995039	siNT	siPAX9	OK	1.26173	0.39411	-1.67873	-1.37955	0.02685	0.1139	no
XLOC_022726	XLOC_022726	FAM182B	20:25744101-25781927	siNT	siPAX9	NOTEST	0.026874	0.00839608	-1.67842	0	1	1	no
XLOC_028424	XLOC_028424	-	4:155619315-155622481	siNT	siPAX9	OK	2.02988	0.635266	-1.67596	-2.8243	5e-05	0.000738351	yes
XLOC_014564	XLOC_014564	-	16:34323217-34323410	siNT	siPAX9	OK	73.588	23.035	-1.67564	-1.92929	0.00385	0.0273545	yes
XLOC_029741	XLOC_029741	RASGEF1C	5:179527794-179636130	siNT	siPAX9	NOTEST	0.126098	0.0394746	-1.67555	0	1	1	no
XLOC_014326	XLOC_014326	-	16:16026008-16026203	siNT	siPAX9	OK	22.8121	7.14326	-1.67515	-1.29638	0.04245	0.153074	no
XLOC_012469	XLOC_012469	RSL24D1	15:55473511-55489231	siNT	siPAX9	OK	135.027	42.2948	-1.67469	-4.68778	5e-05	0.000738351	yes
XLOC_032156	XLOC_032156	-	6:31248061-31248608	siNT	siPAX9	OK	1122.91	351.899	-1.67401	-4.76247	5e-05	0.000738351	yes
XLOC_005192	XLOC_005192	-	10:35942278-35942810	siNT	siPAX9	OK	0.658684	0.206653	-1.67237	-0.946561	0.1484	0.325869	no
XLOC_035121	XLOC_035121	PRRT4	7:127990378-128001739	siNT	siPAX9	NOTEST	0.274683	0.0862015	-1.67198	0	1	1	no
XLOC_029825	XLOC_029825	-	5:13422610-13422696	siNT	siPAX9	OK	1457.97	457.6	-1.67181	-1.60046	0.03175	0.127462	no
XLOC_029790	XLOC_029790	-	5:1986403-1987013	siNT	siPAX9	OK	0.625622	0.196497	-1.67079	-0.937363	0.118	0.283567	no
XLOC_028136	XLOC_028136	-	4:76863420-76863513	siNT	siPAX9	OK	182.775	57.4259	-1.67029	-34.2869	0.34865	0.548314	no
XLOC_035255	XLOC_035255	VIPR2	7:158820865-158937649	siNT	siPAX9	NOTEST	0.118487	0.0372326	-1.6701	0	1	1	no
XLOC_026436	XLOC_026436	-	3:136798822-136799187	siNT	siPAX9	OK	1.08817	0.341975	-1.66994	-0.973245	0.1464	0.323114	no
XLOC_005715	XLOC_005715	LOC101927503	11:1049777-1055764	siNT	siPAX9	NOTEST	0.39141	0.123038	-1.66958	0	1	1	no
XLOC_008016	XLOC_008016	TNS2	12:53436972-53473204	siNT	siPAX9	OK	6.83422	2.14842	-1.6695	-2.04968	0.00195	0.0158453	yes
XLOC_003775	XLOC_003775	-	1:212894126-212895142	siNT	siPAX9	OK	1.2355	0.388467	-1.66924	-1.65595	0.0114	0.0619158	no
XLOC_008425	XLOC_008425	FOXM1	12:2945981-2998691	siNT	siPAX9	OK	15.5182	4.8837	-1.66791	-2.35753	0.0087	0.0506446	no
XLOC_027749	XLOC_027749	CENPU	4:185570766-185655286	siNT	siPAX9	OK	6.22882	1.96161	-1.66692	-2.1546	0.0026	0.0199689	yes
XLOC_035989	XLOC_035989	-	7:136849163-136849352	siNT	siPAX9	OK	107.659	33.9191	-1.6663	-2.03367	0.00225	0.0178374	yes
XLOC_014159	XLOC_014159	CHST6	16:75507021-75528926	siNT	siPAX9	NOTEST	0.416924	0.13136	-1.66626	0	1	1	no
XLOC_034633	XLOC_034633	PRKAG2-AS1	7:151253062-151576308	siNT	siPAX9	OK	2.75726	0.869309	-1.66529	-0.264489	0.64285	0.794123	no
XLOC_038765	XLOC_038765	-	9:7783416-7784358	siNT	siPAX9	OK	1.13859	0.359728	-1.66227	-1.58426	0.02375	0.104835	no
XLOC_030233	XLOC_030233	-	5:115635188-115635617	siNT	siPAX9	OK	1.04903	0.331451	-1.66219	-1.08201	0.12605	0.295306	no
XLOC_003839	XLOC_003839	-	1:226277773-226278218	siNT	siPAX9	OK	0.818693	0.258902	-1.66092	-0.766171	0.07405	0.214457	no
XLOC_011680	XLOC_011680	-	14:92214352-92214760	siNT	siPAX9	OK	0.968639	0.306321	-1.66092	-0.766171	0.07405	0.214457	no
XLOC_027027	XLOC_027027	BMP3	4:81952118-81978779	siNT	siPAX9	NOTEST	0.0140016	0.00442853	-1.66069	0	1	1	no
XLOC_029390	XLOC_029390	DMGDH	5:78293386-78365497	siNT	siPAX9	NOTEST	0.0278998	0.0088308	-1.65964	0	1	1	no
XLOC_029795	XLOC_029795	-	5:2020387-2020892	siNT	siPAX9	NOTEST	0.526362	0.166673	-1.65903	0	1	1	no
XLOC_030836	XLOC_030836	RPL10A	6:35436177-35438558	siNT	siPAX9	OK	1134.73	359.398	-1.6587	-4.58298	5e-05	0.000738351	yes
XLOC_035427	XLOC_035427	-	7:36859222-36859310	siNT	siPAX9	OK	2820.97	894.051	-1.65776	-1.81957	0.0049	0.0330853	yes
XLOC_007606	XLOC_007606	-	11:88090428-88091171	siNT	siPAX9	OK	0.786335	0.249229	-1.65767	-1.13833	0.05625	0.182354	no
XLOC_025458	XLOC_025458	LTF	3:46477489-46526724	siNT	siPAX9	OK	137.461	43.601	-1.65659	-3.7613	5e-05	0.000738351	yes
XLOC_036333	XLOC_036333	HNF4G	8:76452202-76479061	siNT	siPAX9	NOTEST	0.113044	0.0358591	-1.65648	0	1	1	no
XLOC_000323	XLOC_000323	CDCA8	1:38158072-38175391	siNT	siPAX9	OK	7.6365	2.42408	-1.65547	-3.28052	5e-05	0.000738351	yes
XLOC_011957	XLOC_011957	FSIP1	15:39891984-40077817	siNT	siPAX9	OK	0.864609	0.274525	-1.65511	-0.8061	0.1877	0.375826	no
XLOC_039966	XLOC_039966	HPRT1	X:133594174-133634698	siNT	siPAX9	OK	33.2478	10.5604	-1.6546	-3.94072	5e-05	0.000738351	yes
XLOC_026083	XLOC_026083	-	3:27135128-27135226	siNT	siPAX9	OK	2183.94	693.688	-1.65458	-1.99618	0.00095	0.00879764	yes
XLOC_034335	XLOC_034335	STEAP2	7:89840999-89866992	siNT	siPAX9	OK	2.94749	0.936613	-1.65396	-3.3854	5e-05	0.000738351	yes
XLOC_002219	XLOC_002219	FAM78B	1:166025154-166135992	siNT	siPAX9	OK	1.31798	0.419017	-1.65324	-2.15771	0.00015	0.00191042	yes
XLOC_023271	XLOC_023271	CBR3	21:37502587-37528606	siNT	siPAX9	OK	1.87511	0.596297	-1.65288	-0.682525	0.34935	0.549004	no
XLOC_035627	XLOC_035627	-	7:68821460-68821543	siNT	siPAX9	OK	1075.29	342.155	-1.65201	-1.98087	0.09065	0.242197	no
XLOC_035557	XLOC_035557	-	7:63356327-63356412	siNT	siPAX9	OK	955.081	303.922	-1.65192	-1.14485	0.0642	0.197376	no
XLOC_016840	XLOC_016840	RNF125	18:29598444-29653154	siNT	siPAX9	OK	3.97045	1.26397	-1.65134	-3.53819	5e-05	0.000738351	yes
XLOC_005164	XLOC_005164	-	10:27286614-27287245	siNT	siPAX9	OK	0.77075	0.245396	-1.65115	-1.02199	0.07765	0.220741	no
XLOC_005505	XLOC_005505	-	10:92491481-92493443	siNT	siPAX9	OK	0.930894	0.296392	-1.65111	-1.93097	0.00335	0.0244571	yes
XLOC_000710	XLOC_000710	FAM72B	1:120839004-120855681	siNT	siPAX9	OK	4.9791	1.58548	-1.65096	-3.07357	5e-05	0.000738351	yes
XLOC_016408	XLOC_016408	-	17:29359435-29359538	siNT	siPAX9	OK	242.386	77.2334	-1.65001	-1.03936	0.07505	0.216321	no
XLOC_009120	XLOC_009120	-	12:9471143-9471735	siNT	siPAX9	OK	0.945567	0.301364	-1.64967	-1.11141	0.06515	0.198775	no
XLOC_002363	XLOC_002363	GOLT1A	1:204167287-204183220	siNT	siPAX9	OK	4.3035	1.37161	-1.64964	-2.21338	0.0006	0.00603068	yes
XLOC_006690	XLOC_006690	CCDC34	11:27360060-27384795	siNT	siPAX9	OK	7.43419	2.36988	-1.64936	-3.07275	5e-05	0.000738351	yes
XLOC_038877	XLOC_038877	-	9:33102707-33103160	siNT	siPAX9	NOTEST	0.692009	0.220627	-1.64918	0	1	1	no
XLOC_030164	XLOC_030164	-	5:91481017-91481135	siNT	siPAX9	OK	112.026	35.7374	-1.64832	-0.972178	0.08705	0.236253	no
XLOC_017346	XLOC_017346	-	18:65042403-65042543	siNT	siPAX9	OK	2143.52	683.872	-1.64818	-3.30467	5e-05	0.000738351	yes
XLOC_004240	XLOC_004240	PALD1	10:72238563-72328206	siNT	siPAX9	NOTEST	0.0278589	0.00888941	-1.64798	0	1	1	no
XLOC_011563	XLOC_011563	-	14:64119252-64119493	siNT	siPAX9	OK	4.5914	1.46623	-1.64683	-1.37434	0.1331	0.305124	no
XLOC_005368	XLOC_005368	-	10:69634182-69634618	siNT	siPAX9	OK	232.457	74.2359	-1.64678	-4.17605	5e-05	0.000738351	yes
XLOC_021623	XLOC_021623	-	2:108222140-108222252	siNT	siPAX9	OK	249.956	79.8335	-1.64661	-1.26281	0.04445	0.158075	no
XLOC_002300	XLOC_002300	APOBEC4	1:183605181-183897685	siNT	siPAX9	NOTEST	0.021324	0.00681379	-1.64595	0	1	1	no
XLOC_025699	XLOC_025699	ARHGAP31-AS1	3:119013219-119139437	siNT	siPAX9	NOTEST	0.131277	0.0419478	-1.64595	0	1	1	no
XLOC_029429	XLOC_029429	POU5F2	5:92953430-93447404	siNT	siPAX9	NOTEST	0.05037	0.016095	-1.64595	0	1	1	no
XLOC_028486	XLOC_028486	-	4:174249267-174249998	siNT	siPAX9	OK	1.37583	0.439697	-1.64571	-1.4346	0.0235	0.104288	no
XLOC_036751	XLOC_036751	TTPA	8:63972047-63998612	siNT	siPAX9	NOTEST	0.295249	0.0943867	-1.64528	0	1	1	no
XLOC_024920	XLOC_024920	ST3GAL6	3:98433176-98514689	siNT	siPAX9	OK	1.7731	0.56717	-1.64442	-2.54067	5e-05	0.000738351	yes
XLOC_008480	XLOC_008480	MIR1244-4	12:9392065-9392147	siNT	siPAX9	OK	12972.5	4151.97	-1.64359	-2.40844	0.0001	0.00134312	yes
XLOC_002669	XLOC_002669	-	1:8954246-8954483	siNT	siPAX9	OK	55.3803	17.7269	-1.64343	-2.1289	0.001	0.00917669	yes
XLOC_030338	XLOC_030338	-	5:139961105-139961298	siNT	siPAX9	OK	17.2834	5.53531	-1.64265	-1.89323	0.06475	0.19813	no
XLOC_029963	XLOC_029963	-	5:64800497-64801146	siNT	siPAX9	OK	1.10576	0.354379	-1.64167	-1.27188	0.0441	0.157157	no
XLOC_009441	XLOC_009441	-	12:97352142-97352830	siNT	siPAX9	OK	0.603642	0.193506	-1.64131	-1.01078	0.09965	0.257286	no
XLOC_015244	XLOC_015244	TBX2	17:59477256-59486827	siNT	siPAX9	OK	1.22683	0.393315	-1.64118	-2.48291	0.0002	0.00242728	yes
XLOC_015737	XLOC_015737	RPL23	17:37006320-37010053	siNT	siPAX9	OK	1749.78	560.994	-1.64112	-4.49317	5e-05	0.000738351	yes
XLOC_039370	XLOC_039370	-	9:109879953-109880196	siNT	siPAX9	OK	33.9815	10.8957	-1.64099	-1.94285	0.0022	0.0174969	yes
XLOC_011724	XLOC_011724	-	14:96716489-96717014	siNT	siPAX9	OK	0.623028	0.199781	-1.64088	-0.896749	0.14305	0.318395	no
XLOC_036065	XLOC_036065	-	7:152335047-152335545	siNT	siPAX9	OK	0.680688	0.21827	-1.64088	-0.906786	0.14305	0.318395	no
XLOC_021778	XLOC_021778	-	2:131935694-131936039	siNT	siPAX9	OK	11.4783	3.68088	-1.64079	-2.25733	0.00835	0.0492261	yes
XLOC_004206	XLOC_004206	CDK1	10:62538088-62556552	siNT	siPAX9	OK	25.4405	8.16997	-1.63872	-3.49406	5e-05	0.000738351	yes
XLOC_023445	XLOC_023445	LOC100133286	21:37441939-37498938	siNT	siPAX9	NOTEST	0.362244	0.116335	-1.63868	0	1	1	no
XLOC_009613	XLOC_009613	RFC3	13:34392205-34540695	siNT	siPAX9	OK	10.4028	3.34142	-1.63844	-3.41746	5e-05	0.000738351	yes
XLOC_016619	XLOC_016619	-	17:53628541-53628759	siNT	siPAX9	OK	145.949	46.9123	-1.63742	-2.66438	0.0001	0.00134312	yes
XLOC_002951	XLOC_002951	-	1:64882480-64882569	siNT	siPAX9	OK	2002.29	643.778	-1.63702	-1.55693	0.01255	0.0666252	no
XLOC_040900	XLOC_040900	-	X:57127786-57128347	siNT	siPAX9	OK	0.954347	0.306916	-1.63667	-1.22946	0.0842	0.232162	no
XLOC_021528	XLOC_021528	-	2:87996540-87997203	siNT	siPAX9	OK	1.64564	0.529481	-1.636	-1.41058	0.0247	0.107637	no
XLOC_021442	XLOC_021442	-	2:64616906-64617500	siNT	siPAX9	NOTEST	0.620847	0.199788	-1.63577	0	1	1	no
XLOC_037784	XLOC_037784	NTRK2	9:87283372-87641985	siNT	siPAX9	NOTEST	0.00745282	0.00239838	-1.63573	0	1	1	no
XLOC_036750	XLOC_036750	GGH	8:63927638-63951610	siNT	siPAX9	OK	16.2001	5.21526	-1.63519	-3.50756	5e-05	0.000738351	yes
XLOC_009432	XLOC_009432	-	12:93936942-93937382	siNT	siPAX9	OK	1.31195	0.422369	-1.63513	-1.0974	0.08745	0.236821	no
XLOC_003171	XLOC_003171	-	1:118398390-118398812	siNT	siPAX9	OK	1.44786	0.466243	-1.63477	-0.973517	0.0861	0.234677	no
XLOC_014570	XLOC_014570	-	16:35036542-35036648	siNT	siPAX9	OK	284.426	91.5961	-1.63469	-2.06729	0.05475	0.179299	no
XLOC_028084	XLOC_028084	-	4:65753944-65754037	siNT	siPAX9	OK	282.878	91.1294	-1.63419	-1.5536	0.14795	0.325326	no
XLOC_003734	XLOC_003734	-	1:207321971-207322138	siNT	siPAX9	OK	92.4938	29.801	-1.634	-1.70816	0.00915	0.0524814	no
XLOC_040950	XLOC_040950	-	X:65580650-65580731	siNT	siPAX9	OK	946.532	305.027	-1.63371	-1.10399	0.10855	0.271191	no
XLOC_012914	XLOC_012914	-	15:35660237-35660872	siNT	siPAX9	OK	1.10815	0.357238	-1.63319	-1.24366	0.0471	0.163331	no
XLOC_017753	XLOC_017753	KCTD15	19:34286944-34306667	siNT	siPAX9	OK	19.5803	6.31244	-1.63313	-4.28638	5e-05	0.000738351	yes
XLOC_038260	XLOC_038260	LOC105379252	9:43027662-43033312	siNT	siPAX9	NOTEST	0.0856174	0.0276152	-1.63244	0	1	1	no
XLOC_004971	XLOC_004971	SORCS1	10:108333420-108924466	siNT	siPAX9	NOTEST	0.0374966	0.0121011	-1.63162	0	1	1	no
XLOC_018864	XLOC_018864	FUT1	19:49251267-49258647	siNT	siPAX9	OK	2.17273	0.701263	-1.63148	-2.88913	5e-05	0.000738351	yes
XLOC_017269	XLOC_017269	-	18:41032447-41032538	siNT	siPAX9	OK	3645.73	1177.05	-1.63103	-2.04576	0.00135	0.0117305	yes
XLOC_039629	XLOC_039629	GK	X:30671475-30749577	siNT	siPAX9	OK	0.766092	0.247418	-1.63057	-2.31715	0.0001	0.00134312	yes
XLOC_037385	XLOC_037385	-	8:104348629-104349236	siNT	siPAX9	OK	0.84116	0.271685	-1.63044	-1.15337	0.08515	0.233368	no
XLOC_038135	XLOC_038135	PLIN2	9:19115758-19127604	siNT	siPAX9	NOTEST	0.0426999	0.0137919	-1.63041	0	1	1	no
XLOC_016170	XLOC_016170	PYCR1	17:79890261-79895204	siNT	siPAX9	OK	18.1295	5.86166	-1.62896	-3.70608	5e-05	0.000738351	yes
XLOC_002174	XLOC_002174	TAGLN2	1:159887896-159895332	siNT	siPAX9	OK	505.832	163.684	-1.62774	-4.4139	5e-05	0.000738351	yes
XLOC_021287	XLOC_021287	-	2:25596736-25597663	siNT	siPAX9	NOTEST	0.458553	0.148469	-1.62693	0	1	1	no
XLOC_007684	XLOC_007684	-	11:113661389-113661863	siNT	siPAX9	OK	3.51207	1.13714	-1.62692	-1.57226	0.01865	0.0888249	no
XLOC_007693	XLOC_007693	-	11:114208813-114209901	siNT	siPAX9	OK	0.7461	0.241687	-1.62623	-1.40467	0.0262	0.112065	no
XLOC_039132	XLOC_039132	-	9:69268237-69269063	siNT	siPAX9	NOTEST	0.638752	0.206968	-1.62585	0	1	1	no
XLOC_022681	XLOC_022681	BFSP1	20:17474549-17549865	siNT	siPAX9	OK	1.16676	0.378079	-1.62575	-2.03519	0.0005	0.00518781	yes
XLOC_027824	XLOC_027824	-	4:9772634-9781814	siNT	siPAX9	OK	2.17118	0.70361	-1.62563	-3.51768	5e-05	0.000738351	yes
XLOC_037764	XLOC_037764	PCSK5	9:78505559-78977255	siNT	siPAX9	OK	0.582839	0.188933	-1.62523	-2.30324	5e-05	0.000738351	yes
XLOC_038993	XLOC_038993	-	9:40501663-40501826	siNT	siPAX9	OK	54.4142	17.643	-1.62488	-1.38741	0.02985	0.122315	no
XLOC_020374	XLOC_020374	SNED1	2:241938254-242041747	siNT	siPAX9	OK	8.15938	2.6462	-1.62454	-2.67583	0.00015	0.00191042	yes
XLOC_013357	XLOC_013357	ACSM3	16:20775311-20860990	siNT	siPAX9	OK	1.52393	0.494255	-1.62447	-1.06742	0.10075	0.259317	no
XLOC_029918	XLOC_029918	-	5:44848620-44850354	siNT	siPAX9	OK	0.71636	0.232474	-1.62362	-1.60692	0.01225	0.0654139	no
XLOC_007614	XLOC_007614	-	11:88146793-88148740	siNT	siPAX9	OK	0.733353	0.237997	-1.62357	-1.77263	0.0078	0.0468429	yes
XLOC_014013	XLOC_014013	SHCBP1	16:46612504-46655314	siNT	siPAX9	OK	6.21364	2.01692	-1.62329	-3.11717	5e-05	0.000738351	yes
XLOC_040952	XLOC_040952	-	X:66214956-66215048	siNT	siPAX9	OK	458.519	148.846	-1.62317	-1.77884	0.0974	0.253948	no
XLOC_011929	XLOC_011929	LOC100288637	15:30938298-31065351	siNT	siPAX9	OK	2.92353	0.949376	-1.62266	-3.27001	5e-05	0.000738351	yes
XLOC_007352	XLOC_007352	-	11:18893279-18893406	siNT	siPAX9	OK	144.583	46.9538	-1.62259	-1.34847	0.036	0.138558	no
XLOC_000094	XLOC_000094	DISP3	1:11539294-11597640	siNT	siPAX9	NOTEST	0.0119033	0.00387223	-1.62012	0	1	1	no
XLOC_009054	XLOC_009054	FZD10-AS1	12:130636137-130646223	siNT	siPAX9	NOTEST	0.0171696	0.00558541	-1.62012	0	1	1	no
XLOC_014841	XLOC_014841	RPL29P2	17:7620671-7737062	siNT	siPAX9	NOTEST	0.134635	0.0437979	-1.62012	0	1	1	no
XLOC_000700	XLOC_000700	FAM46C	1:118148603-118171011	siNT	siPAX9	NOTEST	0.393469	0.128002	-1.62009	0	1	1	no
XLOC_028354	XLOC_028354	-	4:139473160-139473242	siNT	siPAX9	OK	636.421	207.051	-1.61999	-67.1813	0.1728	0.357712	no
XLOC_015849	XLOC_015849	ETV4	17:41561232-41623800	siNT	siPAX9	OK	10.6002	3.44869	-1.61997	-1.37032	0.0681	0.204173	no
XLOC_004577	XLOC_004577	LINC00706	10:6816264-6821142	siNT	siPAX9	NOTEST	0.524756	0.170791	-1.61942	0	1	1	no
XLOC_030073	XLOC_030073	-	5:70411291-70411850	siNT	siPAX9	OK	0.979866	0.318967	-1.61918	-1.19499	0.08805	0.237944	no
XLOC_019791	XLOC_019791	MTHFD2	2:74425666-74570534	siNT	siPAX9	OK	112.252	36.5431	-1.61907	-4.3983	5e-05	0.000738351	yes
XLOC_031698	XLOC_031698	BACH2	6:90636246-91006627	siNT	siPAX9	OK	0.635326	0.206842	-1.61897	-2.65952	0.00015	0.00191042	yes
XLOC_003054	XLOC_003054	-	1:94318888-94319318	siNT	siPAX9	OK	0.848524	0.276256	-1.61895	-0.741713	0.0826	0.229394	no
XLOC_041200	XLOC_041200	-	X:107195930-107196318	siNT	siPAX9	OK	1.04376	0.339818	-1.61895	-0.741713	0.0826	0.229394	no
XLOC_026075	XLOC_026075	-	3:22739094-22739208	siNT	siPAX9	OK	230.868	75.2181	-1.61791	-1.2695	0.04	0.14795	no
XLOC_004755	XLOC_004755	SLC16A9	10:61410521-61469837	siNT	siPAX9	NOTEST	0.501472	0.1634	-1.61776	0	1	1	no
XLOC_010337	XLOC_010337	-	13:52612971-52613826	siNT	siPAX9	OK	0.689676	0.224727	-1.61774	-1.27415	0.05635	0.182526	no
XLOC_035480	XLOC_035480	-	7:48942604-48942715	siNT	siPAX9	OK	762.78	248.643	-1.61719	-1.87463	0.0047	0.031956	yes
XLOC_004355	XLOC_004355	CEP55	10:95256368-95288849	siNT	siPAX9	OK	10.9571	3.5745	-1.61605	-3.27109	5e-05	0.000738351	yes
XLOC_013521	XLOC_013521	MT1DP	16:56677598-56678853	siNT	siPAX9	NOTEST	0.481894	0.157365	-1.61461	0	1	1	no
XLOC_027728	XLOC_027728	SPATA4	4:177105724-177116822	siNT	siPAX9	NOTEST	0.074253	0.0242477	-1.6146	0	1	1	no
XLOC_020230	XLOC_020230	CPS1	2:211342405-211543832	siNT	siPAX9	OK	8.72658	2.85157	-1.61366	-3.99777	5e-05	0.000738351	yes
XLOC_016623	XLOC_016623	-	17:58511252-58511514	siNT	siPAX9	OK	587.187	191.919	-1.61332	-3.92231	5e-05	0.000738351	yes
XLOC_032195	XLOC_032195	-	6:37059195-37059442	siNT	siPAX9	OK	51.6018	16.8785	-1.61223	-2.23309	0.0003	0.00340494	yes
XLOC_030160	XLOC_030160	-	5:87408097-87408200	siNT	siPAX9	OK	1007.94	329.704	-1.61217	-1.69393	0.0063	0.039831	yes
XLOC_010206	XLOC_010206	-	13:23275575-23275666	siNT	siPAX9	OK	675.283	220.93	-1.6119	-1.13608	0.05375	0.177214	no
XLOC_011429	XLOC_011429	-	14:32736463-32736804	siNT	siPAX9	OK	10.256	3.35566	-1.6118	-1.77678	0.00585	0.037737	yes
XLOC_005432	XLOC_005432	-	10:82448530-82448622	siNT	siPAX9	OK	1822.77	596.918	-1.61052	-1.61462	0.00825	0.0487734	yes
XLOC_017299	XLOC_017299	-	18:48479894-48480538	siNT	siPAX9	OK	2.06533	0.676823	-1.60952	-1.51157	0.0148	0.0751108	no
XLOC_021151	XLOC_021151	PID1	2:229888688-230136057	siNT	siPAX9	OK	72.9361	23.9074	-1.60918	-4.36174	5e-05	0.000738351	yes
XLOC_020304	XLOC_020304	FBXO36	2:230787206-230877825	siNT	siPAX9	OK	0.980448	0.321451	-1.60884	-2.18455	0.0004	0.00429375	yes
XLOC_037721	XLOC_037721	FOXD4L4	9:42718065-42719316	siNT	siPAX9	NOTEST	0.174961	0.0573757	-1.60853	0	1	1	no
XLOC_020740	XLOC_020740	SEMA4C	2:97525472-97535735	siNT	siPAX9	OK	9.72586	3.18959	-1.60845	-3.83281	5e-05	0.000738351	yes
XLOC_016495	XLOC_016495	-	17:38534000-38534083	siNT	siPAX9	OK	841.939	276.176	-1.60813	-97.793	0.12395	0.29214	no
XLOC_023039	XLOC_023039	-	20:22167612-22167697	siNT	siPAX9	OK	347.396	113.954	-1.60813	-59.2111	0.3412	0.540675	no
XLOC_003588	XLOC_003588	-	1:175898990-175899754	siNT	siPAX9	OK	0.731024	0.239845	-1.60781	-1.09344	0.06045	0.190477	no
XLOC_010395	XLOC_010395	-	13:86177222-86177317	siNT	siPAX9	OK	265.51	87.1476	-1.60724	-32.1475	0.1413	0.31646	no
XLOC_030036	XLOC_030036	-	5:70046865-70047069	siNT	siPAX9	OK	8.16845	2.68211	-1.60669	-2.66372	0.13765	0.311926	no
XLOC_013012	XLOC_013012	-	15:55465493-55466059	siNT	siPAX9	OK	1.02948	0.338447	-1.60492	-1.12154	0.06195	0.193264	no
XLOC_009609	XLOC_009609	BRCA2	13:32889616-32973809	siNT	siPAX9	OK	2.16735	0.712693	-1.60458	-3.38064	5e-05	0.000738351	yes
XLOC_005038	XLOC_005038	AS-PTPRE	10:129705324-129884122	siNT	siPAX9	OK	1.04487	0.343649	-1.60431	-0.449407	0.4516	0.644883	no
XLOC_008793	XLOC_008793	RPSAP52	12:66151799-66360071	siNT	siPAX9	OK	2.85606	0.939758	-1.60366	-0.613446	0.6366	0.789866	no
XLOC_026046	XLOC_026046	-	3:15415930-15416192	siNT	siPAX9	OK	31.4193	10.3465	-1.60251	-1.94848	0.0031	0.0229883	yes
XLOC_036765	XLOC_036765	PTTG3P	8:67579786-67774351	siNT	siPAX9	OK	43.5713	14.3571	-1.60161	-1.57659	0.0128	0.0675716	no
XLOC_027615	XLOC_027615	CCNA2	4:122722471-122745088	siNT	siPAX9	OK	18.5682	6.11876	-1.60153	-2.90031	5e-05	0.000738351	yes
XLOC_016753	XLOC_016753	NDC80	18:2571509-2616634	siNT	siPAX9	OK	4.15463	1.37008	-1.60046	-2.74004	5e-05	0.000738351	yes
XLOC_007613	XLOC_007613	-	11:88146065-88146716	siNT	siPAX9	OK	1.81704	0.599303	-1.60023	-1.42963	0.0195	0.0915642	no
XLOC_011438	XLOC_011438	-	14:35209789-35210030	siNT	siPAX9	OK	680.201	224.371	-1.60008	-3.81844	5e-05	0.000738351	yes
XLOC_038530	XLOC_038530	RPL12	9:130209952-130213711	siNT	siPAX9	OK	493.482	162.855	-1.59941	-4.57628	5e-05	0.000738351	yes
XLOC_013048	XLOC_013048	-	15:66108551-66108652	siNT	siPAX9	OK	1179.74	389.351	-1.59932	-1.82372	0.004	0.0282003	yes
XLOC_014278	XLOC_014278	-	16:3696635-3697045	siNT	siPAX9	OK	1.17915	0.389316	-1.59874	-0.901045	0.11935	0.285435	no
XLOC_012687	XLOC_012687	PRC1	15:91509266-91537881	siNT	siPAX9	OK	21.8858	7.22798	-1.59833	-3.76236	5e-05	0.000738351	yes
XLOC_024151	XLOC_024151	GGT5	22:24615366-24641110	siNT	siPAX9	OK	9.74472	3.21864	-1.59817	-3.37305	5e-05	0.000738351	yes
XLOC_032157	XLOC_032157	-	6:31248693-31249112	siNT	siPAX9	OK	86.1288	28.4479	-1.59817	-3.44282	5e-05	0.000738351	yes
XLOC_021685	XLOC_021685	-	2:113402367-113403101	siNT	siPAX9	OK	1.18547	0.391651	-1.59782	-1.34657	0.03395	0.133604	no
XLOC_036066	XLOC_036066	-	7:152337384-152338148	siNT	siPAX9	OK	1.04582	0.345688	-1.5971	-1.34966	0.0349	0.135778	no
XLOC_022092	XLOC_022092	-	2:209087203-209087371	siNT	siPAX9	OK	56.1643	18.5657	-1.59701	-2.39877	0.03185	0.127676	no
XLOC_028560	XLOC_028560	-	4:190895712-190895889	siNT	siPAX9	OK	13.1945	4.36169	-1.59698	-1.47909	0.13175	0.303097	no
XLOC_019386	XLOC_019386	-	19:46722900-46722987	siNT	siPAX9	OK	21561	7128.43	-1.59677	-3.05148	5e-05	0.000738351	yes
XLOC_030161	XLOC_030161	-	5:89749081-89749525	siNT	siPAX9	OK	1.00918	0.333699	-1.59656	-0.917539	0.10705	0.268845	no
XLOC_021708	XLOC_021708	-	2:114190601-114190924	siNT	siPAX9	OK	1.57261	0.520576	-1.59497	-0.788074	0.08315	0.230383	no
XLOC_021447	XLOC_021447	-	2:65441586-65441961	siNT	siPAX9	OK	1.13783	0.376729	-1.59468	-1.05514	0.15735	0.336752	no
XLOC_016473	XLOC_016473	-	17:36837736-36838383	siNT	siPAX9	OK	2.62006	0.868722	-1.59263	-1.67834	0.00915	0.0524814	no
XLOC_038817	XLOC_038817	-	9:15055056-15055751	siNT	siPAX9	OK	49.4476	16.3975	-1.59243	-3.60512	5e-05	0.000738351	yes
XLOC_004900	XLOC_004900	LCOR	10:98590388-98724249	siNT	siPAX9	OK	1.10037	0.365148	-1.59144	-0.958294	0.1403	0.315046	no
XLOC_006713	XLOC_006713	LMO2	11:33880122-33913836	siNT	siPAX9	OK	6.40203	2.12445	-1.59144	-2.96039	5e-05	0.000738351	yes
XLOC_003534	XLOC_003534	-	1:165895579-165895927	siNT	siPAX9	OK	1.7159	0.569428	-1.59139	-0.917115	0.1107	0.274679	no
XLOC_037400	XLOC_037400	-	8:111381655-111381745	siNT	siPAX9	OK	385.16	127.84	-1.59112	-1.65139	0.13825	0.312627	no
XLOC_017073	XLOC_017073	KATNAL2	18:44526786-44628649	siNT	siPAX9	OK	1.28642	0.427033	-1.59094	-0.693813	0.369	0.567991	no
XLOC_029920	XLOC_029920	-	5:44852916-44853434	siNT	siPAX9	OK	1.38189	0.458753	-1.59085	-1.1527	0.05205	0.173621	no
XLOC_030170	XLOC_030170	-	5:94033810-94034381	siNT	siPAX9	OK	1.10477	0.366758	-1.59084	-1.08887	0.0588	0.187483	no
XLOC_038974	XLOC_038974	-	9:40299282-40299961	siNT	siPAX9	OK	1.2676	0.421413	-1.58879	-1.29623	0.0312	0.126144	no
XLOC_007609	XLOC_007609	-	11:88132727-88133552	siNT	siPAX9	OK	1.35389	0.450352	-1.58799	-1.53489	0.0175	0.0846913	no
XLOC_036839	XLOC_036839	C8orf88	8:91803920-91997485	siNT	siPAX9	NOTEST	0.152784	0.0508313	-1.5877	0	1	1	no
XLOC_015682	XLOC_015682	EVI2B	17:29421944-29704695	siNT	siPAX9	OK	8.26879	2.75282	-1.58677	-0.727593	0.31965	0.518558	no
XLOC_039211	XLOC_039211	-	9:75669707-75669808	siNT	siPAX9	OK	471.75	157.057	-1.58673	-1.30945	0.0349	0.135778	no
XLOC_039981	XLOC_039981	FHL1	X:135228860-135293518	siNT	siPAX9	OK	17.2409	5.74268	-1.58604	-3.66102	5e-05	0.000738351	yes
XLOC_002301	XLOC_002301	COLGALT2	1:183898795-184006904	siNT	siPAX9	NOTEST	0.10608	0.0353374	-1.58589	0	1	1	no
XLOC_011377	XLOC_011377	-	14:20746579-20747080	siNT	siPAX9	OK	1.07046	0.35672	-1.58536	-1.14388	0.11805	0.283567	no
XLOC_039901	XLOC_039901	PAK3	X:110187468-110470589	siNT	siPAX9	OK	4.7898	1.59678	-1.5848	-3.65887	5e-05	0.000738351	yes
XLOC_035774	XLOC_035774	-	7:82219962-82220086	siNT	siPAX9	OK	1326.34	442.759	-1.58286	-2.51186	0.00015	0.00191042	yes
XLOC_026883	XLOC_026883	PTTG2	4:37892704-38140796	siNT	siPAX9	OK	36.3461	12.1341	-1.58273	-1.48045	0.0419	0.151974	no
XLOC_031138	XLOC_031138	PDE7B	6:136172833-136516709	siNT	siPAX9	OK	0.867175	0.289822	-1.58116	-2.4147	0.00015	0.00191042	yes
XLOC_030816	XLOC_030816	KIFC1	6:33359312-33377699	siNT	siPAX9	OK	6.90999	2.30997	-1.58081	-2.97901	5e-05	0.000738351	yes
XLOC_039874	XLOC_039874	LOC100101478	X:103230501-103232935	siNT	siPAX9	OK	0.664048	0.221996	-1.58075	-1.21443	0.0497	0.168686	no
XLOC_013523	XLOC_013523	MT1F	16:56691854-56693215	siNT	siPAX9	OK	12.3692	4.13549	-1.58063	-2.21198	0.0005	0.00518781	yes
XLOC_005509	XLOC_005509	-	10:92497547-92498036	siNT	siPAX9	OK	1.50213	0.50224	-1.58056	-1.20627	0.0936	0.247657	no
XLOC_015196	XLOC_015196	CACNA1G	17:48633567-48704832	siNT	siPAX9	NOTEST	0.00780651	0.00261055	-1.58032	0	1	1	no
XLOC_013841	XLOC_013841	C16orf89	16:5094122-5116146	siNT	siPAX9	NOTEST	0.0431777	0.014441	-1.58012	0	1	1	no
XLOC_011771	XLOC_011771	-	14:105302297-105302819	siNT	siPAX9	OK	118.712	39.7077	-1.57998	-3.75571	5e-05	0.000738351	yes
XLOC_007560	XLOC_007560	-	11:74379772-74380469	siNT	siPAX9	OK	2.10677	0.704989	-1.57936	-1.62286	0.01355	0.070509	no
XLOC_039312	XLOC_039312	-	9:98179942-98180517	siNT	siPAX9	OK	0.702466	0.235142	-1.57889	-0.969019	0.1357	0.309087	no
XLOC_029061	XLOC_029061	PTTG1	5:159848813-159855751	siNT	siPAX9	OK	65.2441	21.8401	-1.57887	-3.6224	5e-05	0.000738351	yes
XLOC_009359	XLOC_009359	-	12:65212238-65212817	siNT	siPAX9	OK	0.976387	0.326907	-1.57857	-1.13114	0.11925	0.285246	no
XLOC_003816	XLOC_003816	-	1:222634449-222634535	siNT	siPAX9	OK	1101.52	368.808	-1.57855	-1.17329	0.0623	0.193869	no
XLOC_023103	XLOC_023103	-	20:39600997-39601469	siNT	siPAX9	OK	1.10921	0.371508	-1.57807	-1.08182	0.1106	0.27448	no
XLOC_028934	XLOC_028934	KIF20A	5:137475458-137549032	siNT	siPAX9	OK	12.9909	4.35212	-1.57772	-1.03569	0.1621	0.343208	no
XLOC_025380	XLOC_025380	SGO1	3:20202084-20228168	siNT	siPAX9	OK	3.02535	1.01475	-1.57597	-2.04483	0.00085	0.00804335	yes
XLOC_023687	XLOC_023687	-	21:35768104-35768483	siNT	siPAX9	OK	1.06514	0.357327	-1.57573	-0.755918	0.12425	0.292443	no
XLOC_017592	XLOC_017592	RNASEH2A	19:12917427-12924462	siNT	siPAX9	OK	11.8123	3.96305	-1.57561	-2.91115	5e-05	0.000738351	yes
XLOC_025638	XLOC_025638	MTHFD2P1	3:95373266-95402037	siNT	siPAX9	OK	1.57397	0.528401	-1.5747	-2.3802	0.00015	0.00191042	yes
XLOC_024815	XLOC_024815	LOC101929054	3:52273253-52275113	siNT	siPAX9	NOTEST	0.144209	0.048415	-1.57463	0	1	1	no
XLOC_000372	XLOC_000372	CDC20	1:43824625-43828873	siNT	siPAX9	OK	23.4625	7.87913	-1.57425	-3.37832	5e-05	0.000738351	yes
XLOC_011766	XLOC_011766	-	14:103798909-103799360	siNT	siPAX9	OK	1.43664	0.482617	-1.57375	-1.05831	0.0954	0.250889	no
XLOC_038175	XLOC_038175	LINGO2	9:27948083-29213005	siNT	siPAX9	OK	0.917064	0.308262	-1.57287	-2.11314	0.0007	0.00685915	yes
XLOC_011971	XLOC_011971	KNL1	15:40886446-40954881	siNT	siPAX9	OK	3.67664	1.2361	-1.57259	-3.3388	5e-05	0.000738351	yes
XLOC_014536	XLOC_014536	-	16:32471183-32471391	siNT	siPAX9	OK	74.3082	24.986	-1.5724	-2.05061	0.00145	0.0124099	yes
XLOC_040853	XLOC_040853	-	X:51978616-51978728	siNT	siPAX9	OK	278.046	93.5012	-1.57227	-22.7538	0.04605	0.160978	no
XLOC_034366	XLOC_034366	BHLHA15	7:97841565-97842271	siNT	siPAX9	NOTEST	0.219473	0.0738671	-1.57104	0	1	1	no
XLOC_005035	XLOC_005035	C10orf90	10:128113573-128210010	siNT	siPAX9	NOTEST	0.0514624	0.0173266	-1.57053	0	1	1	no
XLOC_001845	XLOC_001845	LOC105378853	1:91248540-91317195	siNT	siPAX9	NOTEST	0.224892	0.075737	-1.57016	0	1	1	no
XLOC_029953	XLOC_029953	-	5:63682956-63683973	siNT	siPAX9	OK	0.756591	0.25494	-1.56936	-1.31434	0.04255	0.153273	no
XLOC_005403	XLOC_005403	-	10:79486760-79487456	siNT	siPAX9	OK	0.977124	0.329551	-1.56804	-1.14838	0.06965	0.206643	no
XLOC_026066	XLOC_026066	-	3:16006713-16007462	siNT	siPAX9	OK	0.709985	0.239773	-1.56612	-1.14053	0.08265	0.229463	no
XLOC_005039	XLOC_005039	MKI67	10:129894924-129924468	siNT	siPAX9	OK	18.3808	6.20938	-1.56568	-3.77068	5e-05	0.000738351	yes
XLOC_002258	XLOC_002258	SLC9C2	1:173460777-173572233	siNT	siPAX9	OK	1.30408	0.440623	-1.56542	-3.27978	5e-05	0.000738351	yes
XLOC_035907	XLOC_035907	-	7:125875568-125875662	siNT	siPAX9	OK	693.098	234.183	-1.56542	-1.24774	0.0484	0.16609	no
XLOC_029436	XLOC_029436	PCSK1	5:95220795-95966789	siNT	siPAX9	OK	1.79403	0.606194	-1.56535	-0.710741	0.3798	0.57852	no
XLOC_011981	XLOC_011981	NUSAP1	15:41624891-41673248	siNT	siPAX9	OK	21.8745	7.39333	-1.56495	-3.72881	5e-05	0.000738351	yes
XLOC_032245	XLOC_032245	-	6:48182342-48182426	siNT	siPAX9	OK	3068.21	1037.82	-1.56385	-1.6322	0.012	0.0643936	no
XLOC_028085	XLOC_028085	-	4:66960016-66960221	siNT	siPAX9	OK	788.361	266.814	-1.56302	-3.34866	5e-05	0.000738351	yes
XLOC_012249	XLOC_012249	SEMA4B	15:90728151-90772894	siNT	siPAX9	OK	55.2312	18.7047	-1.56208	-4.36362	5e-05	0.000738351	yes
XLOC_027577	XLOC_027577	RPL34-AS1	4:109459345-109541613	siNT	siPAX9	NOTEST	0.0144981	0.00491298	-1.56119	0	1	1	no
XLOC_031376	XLOC_031376	HIST1H3J	6:27858092-27858570	siNT	siPAX9	NOTEST	0.190295	0.0644854	-1.56119	0	1	1	no
XLOC_025032	XLOC_025032	MCM2	3:127317199-127341278	siNT	siPAX9	OK	16.737	5.67207	-1.56109	-3.76923	5e-05	0.000738351	yes
XLOC_025208	XLOC_025208	USP13	3:179370932-179507189	siNT	siPAX9	OK	4.06189	1.3773	-1.56031	-3.67808	5e-05	0.000738351	yes
XLOC_000409	XLOC_000409	RAD54L	1:46713366-46769038	siNT	siPAX9	OK	3.63651	1.23314	-1.56021	-0.770931	0.23725	0.434704	no
XLOC_007394	XLOC_007394	-	11:44748582-44748849	siNT	siPAX9	OK	9.48312	3.21659	-1.55983	-1.31719	0.0347	0.135289	no
XLOC_004538	XLOC_004538	KNDC1	10:134973970-135039916	siNT	siPAX9	NOTEST	0.276345	0.0937412	-1.55972	0	1	1	no
XLOC_023264	XLOC_023264	KCNE2	21:35736322-35743440	siNT	siPAX9	OK	0.583106	0.197935	-1.55873	-1.05941	0.08925	0.23977	no
XLOC_013534	XLOC_013534	CPNE2	16:57126454-57181878	siNT	siPAX9	OK	17.5951	5.97453	-1.55828	-3.66545	5e-05	0.000738351	yes
XLOC_011926	XLOC_011926	ULK4P2	15:30864757-30892911	siNT	siPAX9	NOTEST	0.194738	0.0661258	-1.55825	0	1	1	no
XLOC_040786	XLOC_040786	-	X:45240820-45241069	siNT	siPAX9	OK	26.3891	8.96215	-1.55803	-2.49889	0.0118	0.0635952	no
XLOC_030401	XLOC_030401	-	5:150386402-150387566	siNT	siPAX9	OK	0.720445	0.244705	-1.55784	-1.37508	0.02665	0.113351	no
XLOC_009091	XLOC_009091	-	12:6587845-6588106	siNT	siPAX9	OK	67.6227	22.9767	-1.55733	-2.47226	0.00015	0.00191042	yes
XLOC_019170	XLOC_019170	-	19:13269303-13269452	siNT	siPAX9	OK	541.831	184.107	-1.5573	-2.45874	0.0001	0.00134312	yes
XLOC_003004	XLOC_003004	-	1:81404761-81404860	siNT	siPAX9	OK	465.166	158.112	-1.5568	-1.18749	0.0568	0.18331	no
XLOC_023636	XLOC_023636	-	21:17272638-17272994	siNT	siPAX9	OK	1.17271	0.39861	-1.55679	-0.878635	0.21725	0.412185	no
XLOC_008914	XLOC_008914	LOC100287944	12:106751435-107283094	siNT	siPAX9	NOTEST	0.245375	0.0834219	-1.55649	0	1	1	no
XLOC_038687	XLOC_038687	-	9:755440-756149	siNT	siPAX9	NOTEST	0.641982	0.218273	-1.5564	0	1	1	no
XLOC_021972	XLOC_021972	-	2:183652704-183653520	siNT	siPAX9	OK	0.822656	0.279932	-1.55521	-1.19103	0.05755	0.184857	no
XLOC_030238	XLOC_030238	-	5:115641963-115643689	siNT	siPAX9	OK	1.05943	0.360564	-1.55496	-1.82799	0.004	0.0282003	yes
XLOC_029945	XLOC_029945	-	5:58231299-58231399	siNT	siPAX9	OK	170.73	58.1178	-1.55466	-22.1148	0.22285	0.417934	no
XLOC_028036	XLOC_028036	-	4:53586071-53587675	siNT	siPAX9	OK	1.57267	0.535357	-1.55464	-2.01561	0.0016	0.0134576	yes
XLOC_037448	XLOC_037448	-	8:128119410-128120327	siNT	siPAX9	OK	2.42848	0.826889	-1.55429	-1.87403	0.00455	0.0312237	yes
XLOC_039585	XLOC_039585	GRPR	X:16141423-16171641	siNT	siPAX9	NOTEST	0.0295423	0.0100601	-1.55414	0	1	1	no
XLOC_003414	XLOC_003414	-	1:154351303-154351615	siNT	siPAX9	OK	23.9135	8.14496	-1.55384	-2.12569	0.0012	0.0106784	yes
XLOC_009060	XLOC_009060	GALNT9	12:132680916-132905905	siNT	siPAX9	NOTEST	0.0892098	0.0304015	-1.55306	0	1	1	no
XLOC_016534	XLOC_016534	-	17:43295179-43295685	siNT	siPAX9	OK	1.00209	0.341502	-1.55304	-1.10013	0.1247	0.293149	no
XLOC_030235	XLOC_030235	-	5:115638073-115638485	siNT	siPAX9	OK	1.82703	0.623344	-1.5514	-1.23611	0.0872	0.236378	no
XLOC_038811	XLOC_038811	-	9:14590919-14591412	siNT	siPAX9	OK	1.02798	0.350814	-1.55103	-0.934144	0.11055	0.274406	no
XLOC_017172	XLOC_017172	-	18:10439042-10439134	siNT	siPAX9	OK	263.367	89.8792	-1.55102	-0.815449	0.12415	0.292409	no
XLOC_029480	XLOC_029480	LOX	5:121398889-121414196	siNT	siPAX9	OK	39.9422	13.6437	-1.54968	-4.12706	5e-05	0.000738351	yes
XLOC_022914	XLOC_022914	LINC00659	20:61405472-61408208	siNT	siPAX9	OK	1.16439	0.397795	-1.54947	-1.14808	0.0552	0.180168	no
XLOC_039072	XLOC_039072	-	9:45950636-45950985	siNT	siPAX9	OK	1.6929	0.578593	-1.54888	-1.13912	0.1613	0.342124	no
XLOC_013254	XLOC_013254	PRSS21	16:2867163-2875808	siNT	siPAX9	OK	26.0796	8.91347	-1.54886	-2.38843	0.0003	0.00340494	yes
XLOC_040597	XLOC_040597	PDZD4	X:153067620-153096022	siNT	siPAX9	NOTEST	0.0333752	0.0114103	-1.54844	0	1	1	no
XLOC_035365	XLOC_035365	-	7:27021748-27021849	siNT	siPAX9	OK	1382.41	472.695	-1.54821	-1.82349	0.00545	0.0357133	yes
XLOC_031552	XLOC_031552	FOXP4-AS1	6:41491632-41570122	siNT	siPAX9	OK	4.51077	1.54244	-1.54816	-0.530504	0.26045	0.457072	no
XLOC_018210	XLOC_018210	ZNF581	19:56154985-56156989	siNT	siPAX9	OK	39.3221	13.4506	-1.54767	-3.7881	5e-05	0.000738351	yes
XLOC_001269	XLOC_001269	EXO1	1:242011492-242054026	siNT	siPAX9	OK	5.69905	1.94978	-1.54741	-2.76981	5e-05	0.000738351	yes
XLOC_037310	XLOC_037310	-	8:86508106-86508201	siNT	siPAX9	OK	299.142	102.348	-1.54734	-0.943151	0.1377	0.311926	no
XLOC_009557	XLOC_009557	IL17D	13:21275830-21297411	siNT	siPAX9	OK	4.15064	1.42063	-1.5468	-3.24674	5e-05	0.000738351	yes
XLOC_026183	XLOC_026183	-	3:48315455-48316191	siNT	siPAX9	OK	0.768087	0.262914	-1.54668	-1.07063	0.0721	0.211047	no
XLOC_037932	XLOC_037932	CRB2	9:126118445-126692417	siNT	siPAX9	NOTEST	0.0292349	0.0100095	-1.54632	0	1	1	no
XLOC_001157	XLOC_001157	DTL	1:212113740-212278348	siNT	siPAX9	OK	8.93961	3.06082	-1.54629	-1.34426	0.11985	0.286255	no
XLOC_034325	XLOC_034325	GRM3	7:86273229-86494192	siNT	siPAX9	NOTEST	0.0392023	0.013429	-1.54558	0	1	1	no
XLOC_025865	XLOC_025865	VEPH1	3:156977531-157221415	siNT	siPAX9	NOTEST	0.561557	0.192417	-1.5452	0	1	1	no
XLOC_005692	XLOC_005692	IFITM2	11:308106-309410	siNT	siPAX9	OK	811.072	278.085	-1.5443	-4.19213	5e-05	0.000738351	yes
XLOC_017869	XLOC_017869	SNRPA	19:41256758-41271297	siNT	siPAX9	OK	50.6117	17.3571	-1.54394	-4.00666	5e-05	0.000738351	yes
XLOC_032008	XLOC_032008	-	6:11803145-11803350	siNT	siPAX9	OK	21.2481	7.28757	-1.54382	-1.24234	0.04595	0.160793	no
XLOC_012661	XLOC_012661	AGBL1-AS1	15:86623038-87572283	siNT	siPAX9	OK	1.00591	0.345084	-1.54348	-1.32518	0.0352	0.136537	no
XLOC_007423	XLOC_007423	-	11:56125064-56125186	siNT	siPAX9	OK	373.516	128.141	-1.54344	-1.67125	0.0098	0.0551217	no
XLOC_023168	XLOC_023168	-	20:53691127-53691628	siNT	siPAX9	OK	1448.73	497.156	-1.54302	-4.35499	5e-05	0.000738351	yes
XLOC_008757	XLOC_008757	NEMP1	12:57449425-57472574	siNT	siPAX9	OK	9.73949	3.34323	-1.5426	-3.87894	5e-05	0.000738351	yes
XLOC_038697	XLOC_038697	-	9:2738714-2739360	siNT	siPAX9	OK	0.592776	0.203493	-1.5425	-0.914736	0.1563	0.335267	no
XLOC_038731	XLOC_038731	-	9:4944562-4944705	siNT	siPAX9	OK	3015.23	1035.25	-1.54228	-3.39988	5e-05	0.000738351	yes
XLOC_016002	XLOC_016002	BRIP1	17:59756546-59940920	siNT	siPAX9	OK	2.06357	0.709084	-1.54111	-3.03102	5e-05	0.000738351	yes
XLOC_017224	XLOC_017224	-	18:14361793-14361907	siNT	siPAX9	OK	341.374	117.327	-1.54081	-1.41611	0.0219	0.0993171	no
XLOC_030416	XLOC_030416	-	5:151007705-151008212	siNT	siPAX9	OK	0.901241	0.309968	-1.53979	-1.03873	0.14255	0.31793	no
XLOC_027576	XLOC_027576	LEF1	4:108968700-109097586	siNT	siPAX9	OK	1.29603	0.445953	-1.53913	-2.28276	5e-05	0.000738351	yes
XLOC_016797	XLOC_016797	PRELID3A	18:12407894-12432236	siNT	siPAX9	OK	4.90352	1.68753	-1.53891	-2.68936	5e-05	0.000738351	yes
XLOC_003807	XLOC_003807	-	1:220487548-220487630	siNT	siPAX9	OK	1166.61	401.539	-1.53871	-1.03874	0.0897	0.240459	no
XLOC_031067	XLOC_031067	LOC101927768	6:114257319-114661893	siNT	siPAX9	NOTEST	0.0966584	0.0332878	-1.5379	0	1	1	no
XLOC_037184	XLOC_037184	-	8:48069037-48069442	siNT	siPAX9	OK	232.477	80.0775	-1.53762	-3.80133	5e-05	0.000738351	yes
XLOC_041162	XLOC_041162	-	X:101033542-101034578	siNT	siPAX9	OK	1.39089	0.479279	-1.53707	-1.62043	0.0097	0.0546493	no
XLOC_007214	XLOC_007214	HEPACAM	11:124789145-124806308	siNT	siPAX9	NOTEST	7.46591e-08	2.57268e-08	-1.53704	0	1	1	no
XLOC_030008	XLOC_030008	-	5:69140311-69140715	siNT	siPAX9	OK	1.73268	0.597154	-1.53683	-1.03949	0.0929	0.246401	no
XLOC_025375	XLOC_025375	TBC1D5	3:17198653-17782399	siNT	siPAX9	OK	12.9265	4.45736	-1.53607	-4.14351	5e-05	0.000738351	yes
XLOC_027863	XLOC_027863	-	4:15866542-15866665	siNT	siPAX9	OK	498.569	171.983	-1.53553	-1.83819	0.0031	0.0229883	yes
XLOC_003522	XLOC_003522	-	1:161392648-161393251	siNT	siPAX9	OK	1.43447	0.495138	-1.53462	-1.23682	0.0497	0.168686	no
XLOC_005360	XLOC_005360	-	10:65929088-65929197	siNT	siPAX9	OK	272.287	94.0052	-1.53432	-1.20822	0.04505	0.159234	no
XLOC_022012	XLOC_022012	-	2:190539172-190540238	siNT	siPAX9	OK	1.89879	0.655798	-1.53376	-1.82071	0.0035	0.0253423	yes
XLOC_017999	XLOC_017999	EMP3	19:48828628-48833811	siNT	siPAX9	OK	102.823	35.544	-1.53249	-3.76939	5e-05	0.000738351	yes
XLOC_018696	XLOC_018696	FBXO17	19:39432000-39466453	siNT	siPAX9	OK	3.62678	1.25408	-1.53206	-2.76293	5e-05	0.000738351	yes
XLOC_000557	XLOC_000557	LMO4	1:87794150-87814607	siNT	siPAX9	OK	6.99492	2.41876	-1.53204	-3.68937	5e-05	0.000738351	yes
XLOC_037304	XLOC_037304	-	8:83203205-83204037	siNT	siPAX9	OK	69.3568	23.9928	-1.53143	-3.79282	5e-05	0.000738351	yes
XLOC_028430	XLOC_028430	-	4:158558910-158559435	siNT	siPAX9	OK	1.40586	0.486384	-1.53129	-1.17584	0.061	0.191415	no
XLOC_022055	XLOC_022055	-	2:198244076-198244412	siNT	siPAX9	OK	204.132	70.6387	-1.53097	-3.48368	5e-05	0.000738351	yes
XLOC_028879	XLOC_028879	LMNB1	5:126112314-126172712	siNT	siPAX9	OK	19.8979	6.8924	-1.52954	-3.44463	5e-05	0.000738351	yes
XLOC_013410	XLOC_013410	MIR4517,NFATC2IP	16:28962317-28978530	siNT	siPAX9	OK	63.0217	21.8344	-1.52925	-4.71253	5e-05	0.000738351	yes
XLOC_004650	XLOC_004650	ARMC4	10:28101092-28287979	siNT	siPAX9	NOTEST	0.0787645	0.0272991	-1.5287	0	1	1	no
XLOC_036892	XLOC_036892	DPYS	8:105391651-105479277	siNT	siPAX9	NOTEST	0.331732	0.115028	-1.52804	0	1	1	no
XLOC_027827	XLOC_027827	-	4:9796774-9801014	siNT	siPAX9	OK	2.27387	0.788513	-1.52794	-2.77382	5e-05	0.000738351	yes
XLOC_007473	XLOC_007473	-	11:61748179-61748649	siNT	siPAX9	OK	1.07887	0.374326	-1.52715	-1.09373	0.1193	0.28534	no
XLOC_015697	XLOC_015697	NLE1	17:33458340-33469334	siNT	siPAX9	OK	12.4297	4.31406	-1.52667	-3.54168	5e-05	0.000738351	yes
XLOC_011132	XLOC_011132	GCH1	14:55308723-55369542	siNT	siPAX9	OK	17.3363	6.02319	-1.52519	-3.69912	5e-05	0.000738351	yes
XLOC_014353	XLOC_014353	-	16:18026793-18026989	siNT	siPAX9	OK	18.5412	6.44221	-1.52511	-1.18239	0.06075	0.190982	no
XLOC_026107	XLOC_026107	-	3:34915120-34915227	siNT	siPAX9	OK	322.416	112.024	-1.52511	-1.26032	0.048	0.165298	no
XLOC_009496	XLOC_009496	-	12:114227438-114227535	siNT	siPAX9	OK	578.241	200.92	-1.52505	-1.21021	0.0413	0.150718	no
XLOC_011977	XLOC_011977	DLL4	15:41221530-41231258	siNT	siPAX9	NOTEST	0.0487351	0.0169391	-1.52461	0	1	1	no
XLOC_011746	XLOC_011746	-	14:101041243-101041675	siNT	siPAX9	OK	1.38748	0.482299	-1.52447	-1.1544	0.11095	0.275049	no
XLOC_015582	XLOC_015582	HS3ST3A1	17:13397348-13505259	siNT	siPAX9	OK	3.60682	1.25383	-1.52438	-3.14479	5e-05	0.000738351	yes
XLOC_024677	XLOC_024677	CRTAP	3:33155449-33189265	siNT	siPAX9	OK	62.7995	21.8365	-1.52401	-4.36715	5e-05	0.000738351	yes
XLOC_041201	XLOC_041201	-	X:107212838-107213299	siNT	siPAX9	OK	0.895269	0.31143	-1.52342	-0.86285	0.15085	0.328215	no
XLOC_030912	XLOC_030912	RUNX2	6:44794466-45518819	siNT	siPAX9	OK	1.73427	0.603458	-1.523	-1.50822	0.0101	0.0563451	no
XLOC_012276	XLOC_012276	MCTP2	15:94841429-95027181	siNT	siPAX9	OK	7.9646	2.77456	-1.52134	-3.69166	5e-05	0.000738351	yes
XLOC_024644	XLOC_024644	KCNH8	3:19190016-19577135	siNT	siPAX9	NOTEST	0.0365197	0.0127267	-1.52081	0	1	1	no
XLOC_016800	XLOC_016800	SEH1L	18:12947982-12987536	siNT	siPAX9	OK	33.6654	11.7358	-1.52035	-4.13971	5e-05	0.000738351	yes
XLOC_040765	XLOC_040765	-	X:41182205-41182322	siNT	siPAX9	OK	359.886	125.484	-1.52003	-1.52767	0.0172	0.0836693	no
XLOC_035236	XLOC_035236	XRCC2	7:152338210-152373250	siNT	siPAX9	OK	4.16338	1.45201	-1.51971	-2.77583	5e-05	0.000738351	yes
XLOC_009851	XLOC_009851	SKA3	13:21727733-21753220	siNT	siPAX9	OK	4.34761	1.51663	-1.51936	-0.996034	0.15835	0.338177	no
XLOC_003549	XLOC_003549	-	1:167494762-167495210	siNT	siPAX9	OK	1.23561	0.431164	-1.51891	-0.915514	0.1144	0.27815	no
XLOC_003736	XLOC_003736	-	1:207323272-207323355	siNT	siPAX9	OK	1813.62	633.123	-1.51832	-1.25174	0.045	0.159119	no
XLOC_026090	XLOC_026090	-	3:29129274-29129557	siNT	siPAX9	OK	23.8705	8.33322	-1.51828	-1.89714	0.00395	0.0279343	yes
XLOC_011722	XLOC_011722	-	14:96713319-96714185	siNT	siPAX9	OK	1.09347	0.381798	-1.51804	-1.33521	0.0264	0.112638	no
XLOC_032085	XLOC_032085	-	6:27235959-27236069	siNT	siPAX9	OK	276.429	96.625	-1.51644	-1.26057	0.0469	0.162907	no
XLOC_022178	XLOC_022178	-	2:227372590-227372682	siNT	siPAX9	OK	498.998	174.47	-1.51606	-1.03678	0.09305	0.246656	no
XLOC_024451	XLOC_024451	-	22:24606968-24611688	siNT	siPAX9	OK	1.51255	0.529241	-1.51498	-2.61388	5e-05	0.000738351	yes
XLOC_020102	XLOC_020102	CDCA7	2:174219560-174233718	siNT	siPAX9	OK	13.768	4.81834	-1.51472	-3.50919	5e-05	0.000738351	yes
XLOC_014571	XLOC_014571	-	16:35036710-35037083	siNT	siPAX9	OK	152.268	53.2989	-1.51443	-3.30863	5e-05	0.000738351	yes
XLOC_030973	XLOC_030973	KCNQ5	6:73331570-73908573	siNT	siPAX9	OK	3.56678	1.25013	-1.51254	-3.33131	5e-05	0.000738351	yes
XLOC_035553	XLOC_035553	-	7:61826843-61826933	siNT	siPAX9	OK	511.094	179.182	-1.51216	-1.11571	0.13565	0.30905	no
XLOC_030434	XLOC_030434	-	5:153439274-153439892	siNT	siPAX9	OK	0.805078	0.282333	-1.51173	-1.00065	0.0978	0.254457	no
XLOC_029921	XLOC_029921	-	5:44853525-44855653	siNT	siPAX9	OK	0.929498	0.326026	-1.51147	-1.83153	0.00355	0.0256364	yes
XLOC_023119	XLOC_023119	-	20:44269075-44269717	siNT	siPAX9	OK	194.843	68.3471	-1.51136	-4.06128	5e-05	0.000738351	yes
XLOC_026044	XLOC_026044	-	3:12892267-12892370	siNT	siPAX9	OK	394.042	138.366	-1.50986	-1.26344	0.0473	0.163693	no
XLOC_027588	XLOC_027588	ZGRF1	4:113460488-113578748	siNT	siPAX9	OK	2.40308	0.84428	-1.50909	-1.31674	0.03445	0.134641	no
XLOC_036708	XLOC_036708	PLAT	8:42032235-42065242	siNT	siPAX9	OK	34.9634	12.2844	-1.50902	-4.05417	5e-05	0.000738351	yes
XLOC_007683	XLOC_007683	-	11:113660873-113661337	siNT	siPAX9	OK	189.071	66.4473	-1.50865	-3.83343	5e-05	0.000738351	yes
XLOC_002117	XLOC_002117	SCARNA26B	1:155715558-155829191	siNT	siPAX9	OK	8.66894	3.04766	-1.50815	-0.82689	0.53485	0.714321	no
XLOC_041654	XLOC_041654	-	Y:59022235-59022324	siNT	siPAX9	OK	330.848	116.32	-1.50807	-38.3269	0.22205	0.41692	no
XLOC_037228	XLOC_037228	-	8:63056008-63056658	siNT	siPAX9	OK	13.754	4.83676	-1.50774	-2.34253	0.0001	0.00134312	yes
XLOC_004350	XLOC_004350	KIF11	10:94352824-94415152	siNT	siPAX9	OK	9.88556	3.47765	-1.50721	-3.61402	5e-05	0.000738351	yes
XLOC_024833	XLOC_024833	CACNA1D	3:53529075-53846492	siNT	siPAX9	NOTEST	0.0500286	0.0176162	-1.50585	0	1	1	no
XLOC_002039	XLOC_002039	RORC	1:151778546-151804348	siNT	siPAX9	OK	3.20791	1.13003	-1.50527	-2.83823	5e-05	0.000738351	yes
XLOC_025418	XLOC_025418	ACVR2B-AS1	3:38492517-38534633	siNT	siPAX9	OK	0.688955	0.242711	-1.50517	-0.734278	0.3525	0.551859	no
XLOC_034024	XLOC_034024	LOC100507642	7:149717-155461	siNT	siPAX9	OK	1.97468	0.695777	-1.50492	-2.38536	0.00015	0.00191042	yes
XLOC_012034	XLOC_012034	SLC27A2	15:50474392-50528589	siNT	siPAX9	OK	11.3469	3.99949	-1.5044	-3.30038	5e-05	0.000738351	yes
XLOC_011681	XLOC_011681	-	14:92223220-92223543	siNT	siPAX9	OK	2.77647	0.979058	-1.50378	-1.00762	0.09675	0.252954	no
XLOC_014284	XLOC_014284	-	16:5257365-5257447	siNT	siPAX9	OK	1608.67	567.417	-1.50339	-1.11532	0.0721	0.211047	no
XLOC_026067	XLOC_026067	-	3:16011471-16011992	siNT	siPAX9	OK	0.997226	0.351855	-1.50294	-1.10951	0.1138	0.277754	no
XLOC_007351	XLOC_007351	-	11:18687777-18687888	siNT	siPAX9	OK	904.818	319.364	-1.50243	-1.84397	0.0041	0.0287568	yes
XLOC_026853	XLOC_026853	NCAPG	4:17812435-18023498	siNT	siPAX9	OK	6.753	2.38395	-1.50217	-1.56163	0.04065	0.149223	no
XLOC_019893	XLOC_019893	LINC01127	2:102599926-102603537	siNT	siPAX9	OK	1.52345	0.538063	-1.5015	-1.39595	0.0059	0.0379788	yes
XLOC_011267	XLOC_011267	FBLN5	14:92335754-92414046	siNT	siPAX9	OK	0.731615	0.258412	-1.50141	-1.74644	0.00855	0.0500809	no
XLOC_017852	XLOC_017852	DLL3	19:39989556-39999121	siNT	siPAX9	OK	0.812496	0.287003	-1.50129	-1.7406	0.0032	0.0235763	yes
XLOC_026050	XLOC_026050	-	3:15424986-15425649	siNT	siPAX9	OK	1.36649	0.48272	-1.50122	-1.32031	0.03415	0.133967	no
XLOC_028077	XLOC_028077	-	4:63685809-63685943	siNT	siPAX9	OK	291.731	103.09	-1.50073	-1.68953	0.00575	0.0372414	yes
XLOC_015068	XLOC_015068	IGFBP4	17:38599675-38614747	siNT	siPAX9	OK	2.8268	0.999168	-1.50037	-2.56089	0.0001	0.00134312	yes
XLOC_028835	XLOC_028835	EPB41L4A-AS1	5:111489923-111755010	siNT	siPAX9	OK	34.2617	12.1105	-1.50034	-1.74428	0.00795	0.0474931	yes
XLOC_024207	XLOC_024207	C22orf24	22:32329506-32353590	siNT	siPAX9	NOTEST	0.0559666	0.0197891	-1.49986	0	1	1	no
XLOC_038853	XLOC_038853	-	9:27542408-27543422	siNT	siPAX9	OK	1.13699	0.402117	-1.49953	-1.43344	0.0199	0.092979	no
XLOC_041352	XLOC_041352	-	X:142760568-142760661	siNT	siPAX9	OK	4946.53	1749.5	-1.49948	-2.25214	0.0003	0.00340494	yes
XLOC_035330	XLOC_035330	-	7:15025486-15025571	siNT	siPAX9	OK	2429.34	859.276	-1.49937	-1.49037	0.0183	0.0876161	no
XLOC_000541	XLOC_000541	SAMD13	1:84764048-84816481	siNT	siPAX9	OK	0.594715	0.210373	-1.49925	-1.24953	0.0128	0.0675716	no
XLOC_007535	XLOC_007535	-	11:69070955-69071139	siNT	siPAX9	OK	827.504	292.9	-1.49836	-3.04998	5e-05	0.000738351	yes
XLOC_029917	XLOC_029917	-	5:44846955-44847212	siNT	siPAX9	OK	2.39858	0.849039	-1.49828	-1.77341	0.3247	0.523827	no
XLOC_041621	XLOC_041621	-	Y:14056437-14056519	siNT	siPAX9	OK	512.987	181.585	-1.49828	-108.196	0.3247	0.523827	no
XLOC_024203	XLOC_024203	PATZ1	22:31721789-31742249	siNT	siPAX9	OK	8.99537	3.1842	-1.49825	-3.47321	5e-05	0.000738351	yes
XLOC_001099	XLOC_001099	ADORA1	1:203096835-203136533	siNT	siPAX9	OK	1.21759	0.431036	-1.49814	-2.18184	0.0005	0.00518781	yes
XLOC_040730	XLOC_040730	-	X:30648455-30648583	siNT	siPAX9	OK	152.881	54.1315	-1.49787	-1.27295	0.04255	0.153273	no
XLOC_012446	XLOC_012446	ATP8B4	15:50150434-50411419	siNT	siPAX9	NOTEST	0.27303	0.0967339	-1.49696	0	1	1	no
XLOC_037282	XLOC_037282	-	8:79641291-79641783	siNT	siPAX9	OK	1.02929	0.364771	-1.49658	-0.921369	0.11375	0.277754	no
XLOC_021583	XLOC_021583	-	2:99840793-99841129	siNT	siPAX9	OK	1.88603	0.668569	-1.49621	-1.20261	0.1933	0.382664	no
XLOC_030263	XLOC_030263	-	5:122173827-122174313	siNT	siPAX9	OK	1.15321	0.40888	-1.49591	-0.998977	0.1012	0.259912	no
XLOC_028092	XLOC_028092	-	4:68334364-68334865	siNT	siPAX9	OK	0.997242	0.353632	-1.49569	-0.910153	0.1086	0.271217	no
XLOC_010107	XLOC_010107	RAB20	13:111175412-111214084	siNT	siPAX9	OK	5.74164	2.03854	-1.49393	-2.70944	5e-05	0.000738351	yes
XLOC_000915	XLOC_000915	KLHDC9	1:161068150-161070138	siNT	siPAX9	NOTEST	0.111862	0.0397377	-1.49314	0	1	1	no
XLOC_037114	XLOC_037114	-	8:28157326-28157550	siNT	siPAX9	OK	120.988	42.9813	-1.49308	-2.39851	0.00015	0.00191042	yes
XLOC_018507	XLOC_018507	ASF1B	19:14230320-14247440	siNT	siPAX9	OK	7.01561	2.49261	-1.49291	-2.5859	5e-05	0.000738351	yes
XLOC_023257	XLOC_023257	IFNGR2	21:34775201-34852316	siNT	siPAX9	OK	99.457	35.3681	-1.49162	-3.85826	5e-05	0.000738351	yes
XLOC_003678	XLOC_003678	-	1:199878087-199878185	siNT	siPAX9	OK	530.398	188.657	-1.49131	-1.18279	0.0508	0.171207	no
XLOC_024038	XLOC_024038	GTSE1	22:46692637-46727860	siNT	siPAX9	OK	5.39741	1.92002	-1.49115	-2.71777	5e-05	0.000738351	yes
XLOC_040690	XLOC_040690	-	X:14852613-14853295	siNT	siPAX9	OK	19.96	7.10361	-1.49049	-2.85324	5e-05	0.000738351	yes
XLOC_001499	XLOC_001499	LOC101928043	1:22350486-22357717	siNT	siPAX9	NOTEST	0.200253	0.0712705	-1.49044	0	1	1	no
XLOC_012131	XLOC_012131	REC114	15:73735498-73925753	siNT	siPAX9	NOTEST	0.0685034	0.0243806	-1.49044	0	1	1	no
XLOC_036494	XLOC_036494	GSDMD	8:144635556-144645231	siNT	siPAX9	OK	11.7945	4.20014	-1.48961	-3.1655	5e-05	0.000738351	yes
XLOC_026164	XLOC_026164	-	3:44914823-44915492	siNT	siPAX9	OK	1.62282	0.57817	-1.48894	-1.37948	0.03035	0.123714	no
XLOC_027149	XLOC_027149	SLC7A11-AS1	4:138948576-139163503	siNT	siPAX9	OK	0.648148	0.231116	-1.48771	-0.702326	0.37895	0.577708	no
XLOC_032206	XLOC_032206	-	6:39926161-39926604	siNT	siPAX9	OK	1668.86	595.19	-1.48744	-4.21679	5e-05	0.000738351	yes
XLOC_034137	XLOC_034137	CHN2	7:29186162-29553951	siNT	siPAX9	OK	2.91349	1.03928	-1.48717	-2.55108	5e-05	0.000738351	yes
XLOC_003500	XLOC_003500	-	1:161000637-161001091	siNT	siPAX9	OK	1.89985	0.677757	-1.48705	-1.12199	0.0597	0.189183	no
XLOC_040492	XLOC_040492	GPC4	X:132435063-132549205	siNT	siPAX9	OK	3.94445	1.40723	-1.48697	-3.04637	5e-05	0.000738351	yes
XLOC_041347	XLOC_041347	-	X:140260840-140261119	siNT	siPAX9	OK	2.17997	0.777878	-1.4867	-0.740995	0.1138	0.277754	no
XLOC_029183	XLOC_029183	LPCAT1	5:1461541-1524076	siNT	siPAX9	OK	43.082	15.3746	-1.48653	-4.15911	5e-05	0.000738351	yes
XLOC_029555	XLOC_029555	LOC105379194	5:138080118-138270723	siNT	siPAX9	NOTEST	0.344059	0.122815	-1.48616	0	1	1	no
XLOC_009799	XLOC_009799	COL4A2	13:110959613-111165556	siNT	siPAX9	OK	16.0821	5.7425	-1.48571	-3.97889	5e-05	0.000738351	yes
XLOC_003946	XLOC_003946	-	1:240076267-240077300	siNT	siPAX9	NOTEST	0.558928	0.199679	-1.48498	0	1	1	no
XLOC_021526	XLOC_021526	-	2:87993059-87994057	siNT	siPAX9	OK	0.864419	0.308832	-1.48491	-1.28564	0.0339	0.133504	no
XLOC_027106	XLOC_027106	ANK2	4:113739238-114304896	siNT	siPAX9	OK	2.18803	0.781951	-1.48449	-3.04209	5e-05	0.000738351	yes
XLOC_026621	XLOC_026621	-	3:179182250-179183112	siNT	siPAX9	OK	80.9459	28.978	-1.482	-3.80841	5e-05	0.000738351	yes
XLOC_014817	XLOC_014817	SLC2A4	17:7185053-7191367	siNT	siPAX9	NOTEST	0.108573	0.0388687	-1.48199	0	1	1	no
XLOC_013542	XLOC_013542	ADGRG1	16:57653604-57698951	siNT	siPAX9	OK	9.74516	3.49269	-1.48035	-3.38814	5e-05	0.000738351	yes
XLOC_014275	XLOC_014275	-	16:3667646-3668172	siNT	siPAX9	OK	0.966248	0.346353	-1.48015	-1.06379	0.1223	0.289901	no
XLOC_031308	XLOC_031308	ADTRP	6:11713887-11779280	siNT	siPAX9	OK	13.766	4.93498	-1.48	-3.06473	5e-05	0.000738351	yes
XLOC_021971	XLOC_021971	-	2:183651652-183652243	siNT	siPAX9	OK	0.842749	0.302147	-1.47985	-0.986389	0.0953	0.250722	no
XLOC_009827	XLOC_009827	TMEM255B	13:114462215-114514899	siNT	siPAX9	OK	1.40982	0.505866	-1.47869	-1.2992	0.03515	0.13644	no
XLOC_003640	XLOC_003640	-	1:187572785-187572903	siNT	siPAX9	OK	752.572	270.043	-1.47864	-1.77557	0.003	0.022411	yes
XLOC_022439	XLOC_022439	MYBL2	20:42295658-42345136	siNT	siPAX9	OK	10.3384	3.71057	-1.4783	-2.96967	5e-05	0.000738351	yes
XLOC_041192	XLOC_041192	-	X:103405253-103405860	siNT	siPAX9	OK	0.724021	0.260093	-1.477	-0.934267	0.12025	0.286609	no
XLOC_036192	XLOC_036192	CDCA2	8:25316446-25365433	siNT	siPAX9	OK	4.83617	1.73779	-1.47661	-2.9455	5e-05	0.000738351	yes
XLOC_011679	XLOC_011679	-	14:92209557-92209997	siNT	siPAX9	OK	0.856607	0.307867	-1.47633	-0.971865	0.19805	0.388464	no
XLOC_023657	XLOC_023657	-	21:30261101-30261180	siNT	siPAX9	OK	2659.85	956.218	-1.47593	-1.26383	0.04805	0.165387	no
XLOC_015130	XLOC_015130	DBF4B	17:42785975-42829636	siNT	siPAX9	OK	3.16157	1.13682	-1.47564	-2.73826	5e-05	0.000738351	yes
XLOC_038858	XLOC_038858	-	9:27942043-27942700	siNT	siPAX9	OK	0.676964	0.243454	-1.47543	-1.03489	0.13125	0.302227	no
XLOC_004940	XLOC_004940	NPM3	10:103541078-103543216	siNT	siPAX9	OK	49.41	17.7804	-1.47452	-3.47173	5e-05	0.000738351	yes
XLOC_010366	XLOC_010366	-	13:68405788-68405872	siNT	siPAX9	OK	1340.79	482.505	-1.47447	-1.10807	0.06965	0.206643	no
XLOC_019138	XLOC_019138	-	19:9794018-9794100	siNT	siPAX9	OK	982.328	353.574	-1.47419	-1.68323	0.1365	0.310521	no
XLOC_023647	XLOC_023647	-	21:21761059-21761155	siNT	siPAX9	OK	600.856	216.279	-1.47413	-1.17668	0.0536	0.176869	no
XLOC_026047	XLOC_026047	-	3:15416258-15416370	siNT	siPAX9	OK	1061.51	382.134	-1.47396	-1.90942	0.0032	0.0235763	yes
XLOC_017242	XLOC_017242	-	18:20486754-20487602	siNT	siPAX9	NOTEST	0.587084	0.211362	-1.47385	0	1	1	no
XLOC_023280	XLOC_023280	DSCR8	21:39493544-39528605	siNT	siPAX9	NOTEST	0.192566	0.0693314	-1.47378	0	1	1	no
XLOC_030114	XLOC_030114	-	5:72706020-72706155	siNT	siPAX9	OK	227.543	81.9385	-1.47352	-1.55003	0.01465	0.0746407	no
XLOC_041295	XLOC_041295	-	X:133651934-133652767	siNT	siPAX9	OK	1.05024	0.378216	-1.47344	-1.24767	0.05025	0.169898	no
XLOC_010422	XLOC_010422	-	13:93877607-93878713	siNT	siPAX9	OK	0.771092	0.27777	-1.47301	-1.31339	0.0482	0.165674	no
XLOC_034102	XLOC_034102	RPL23P8	7:20866916-20867439	siNT	siPAX9	OK	526.298	189.607	-1.47287	-4.21294	5e-05	0.000738351	yes
XLOC_009333	XLOC_009333	-	12:58068573-58068684	siNT	siPAX9	OK	644.87	232.464	-1.472	-2.85127	0.0119	0.0639449	no
XLOC_005633	XLOC_005633	-	10:125737482-125738353	siNT	siPAX9	OK	1.2624	0.455123	-1.47184	-1.3939	0.0262	0.112065	no
XLOC_015083	XLOC_015083	KLHL10	17:39981333-40004615	siNT	siPAX9	NOTEST	0.230059	0.0829471	-1.47174	0	1	1	no
XLOC_020133	XLOC_020133	ITGA4	2:182321618-182521834	siNT	siPAX9	NOTEST	0.360431	0.130066	-1.47048	0	1	1	no
XLOC_029587	XLOC_029587	SPRY4,SPRY4-IT1	5:141689906-141704620	siNT	siPAX9	OK	13.1357	4.74549	-1.46886	-3.19403	5e-05	0.000738351	yes
XLOC_002400	XLOC_002400	SERTAD4-AS1	1:210404803-210416440	siNT	siPAX9	OK	1.34936	0.487858	-1.46774	-0.833787	0.1235	0.291481	no
XLOC_028856	XLOC_028856	MIR1244-4	5:118171768-118324300	siNT	siPAX9	OK	5615.52	2030.36	-1.46768	-0.80909	0.36565	0.564616	no
XLOC_037226	XLOC_037226	-	8:62114915-62116024	siNT	siPAX9	OK	314.717	113.803	-1.46751	-4.15621	5e-05	0.000738351	yes
XLOC_031806	XLOC_031806	SGK1	6:134490168-134639196	siNT	siPAX9	OK	62.3909	22.5623	-1.46742	-4.03168	5e-05	0.000738351	yes
XLOC_026483	XLOC_026483	-	3:145767502-145768821	siNT	siPAX9	OK	1.07002	0.387157	-1.46664	-1.60072	0.01	0.0559586	no
XLOC_007690	XLOC_007690	-	11:114197471-114203178	siNT	siPAX9	OK	1.81978	0.658519	-1.46647	-2.80205	5e-05	0.000738351	yes
XLOC_018924	XLOC_018924	C19orf48	19:51300949-51308110	siNT	siPAX9	OK	83.5467	30.2489	-1.4657	-3.97198	5e-05	0.000738351	yes
XLOC_026122	XLOC_026122	-	3:38461697-38462348	siNT	siPAX9	OK	1.19159	0.431588	-1.46516	-1.15364	0.05405	0.17786	no
XLOC_025876	XLOC_025876	B3GALNT1	3:160801670-160823160	siNT	siPAX9	OK	0.832709	0.301635	-1.46501	-1.92633	0.0004	0.00429375	yes
XLOC_035983	XLOC_035983	-	7:132854974-132855183	siNT	siPAX9	OK	14.5493	5.2712	-1.46474	-1.16022	0.06125	0.192001	no
XLOC_007691	XLOC_007691	-	11:114203702-114205361	siNT	siPAX9	OK	0.982588	0.356164	-1.46405	-1.67012	0.0088	0.0510202	no
XLOC_038818	XLOC_038818	-	9:15055832-15056136	siNT	siPAX9	OK	28.2703	10.2502	-1.46363	-2.0618	0.00075	0.00726312	yes
XLOC_038531	XLOC_038531	SNORA65	9:130209952-130213711	siNT	siPAX9	OK	21.3215	7.73538	-1.46276	-0.914883	0.51445	0.698032	no
XLOC_026496	XLOC_026496	-	3:147883553-147883664	siNT	siPAX9	OK	383.348	139.143	-1.46209	-1.33428	0.0391	0.145806	no
XLOC_008022	XLOC_008022	ESPL1	12:53662082-53687427	siNT	siPAX9	OK	4.14616	1.50595	-1.4611	-3.19101	5e-05	0.000738351	yes
XLOC_026566	XLOC_026566	-	3:161684204-161684310	siNT	siPAX9	OK	246.874	89.873	-1.45781	-1.01747	0.09475	0.24978	no
XLOC_023031	XLOC_023031	-	20:19804047-19804583	siNT	siPAX9	OK	169.436	61.7235	-1.45685	-3.77875	5e-05	0.000738351	yes
XLOC_038972	XLOC_038972	-	9:40295291-40296864	siNT	siPAX9	OK	1.35608	0.494001	-1.45685	-1.79841	0.00495	0.0333076	yes
XLOC_036656	XLOC_036656	PBK	8:27667121-27695612	siNT	siPAX9	OK	12.6239	4.59902	-1.45676	-3.04174	5e-05	0.000738351	yes
XLOC_002853	XLOC_002853	-	1:40934289-40934714	siNT	siPAX9	OK	0.867902	0.316269	-1.45638	-0.868169	0.2157	0.410156	no
XLOC_007607	XLOC_007607	-	11:88106272-88106681	siNT	siPAX9	OK	1.1986	0.436799	-1.4563	-1.05291	0.1619	0.342864	no
XLOC_006746	XLOC_006746	LRP4	11:46867961-46940173	siNT	siPAX9	OK	1.51048	0.550534	-1.4561	-2.90357	5e-05	0.000738351	yes
XLOC_028832	XLOC_028832	CAMK4	5:110559350-110830582	siNT	siPAX9	NOTEST	0.15255	0.0556189	-1.45563	0	1	1	no
XLOC_022257	XLOC_022257	HSPA12B	20:3713316-3733758	siNT	siPAX9	NOTEST	0.112276	0.0409395	-1.45548	0	1	1	no
XLOC_039020	XLOC_039020	-	9:42678710-42679348	siNT	siPAX9	OK	0.826529	0.301418	-1.4553	-1.06691	0.09595	0.251584	no
XLOC_003980	XLOC_003980	-	1:247106115-247106414	siNT	siPAX9	OK	3.84332	1.40197	-1.45489	-1.00486	0.08515	0.233368	no
XLOC_037449	XLOC_037449	-	8:128120410-128120897	siNT	siPAX9	OK	5.24995	1.91604	-1.45417	-1.70187	0.0076	0.0459855	yes
XLOC_018177	XLOC_018177	RPS9	19:54704725-54711515	siNT	siPAX9	OK	1658.99	605.672	-1.4537	-3.78284	5e-05	0.000738351	yes
XLOC_027586	XLOC_027586	TIFA	4:113196781-113207059	siNT	siPAX9	OK	12.0562	4.4018	-1.45361	-3.52535	5e-05	0.000738351	yes
XLOC_007580	XLOC_007580	-	11:82516898-82516989	siNT	siPAX9	OK	5516.59	2014.91	-1.45306	-2.19454	0.0005	0.00518781	yes
XLOC_007594	XLOC_007594	-	11:87746105-87746519	siNT	siPAX9	OK	1.02079	0.372851	-1.45301	-0.94402	0.19065	0.379536	no
XLOC_024830	XLOC_024830	ITIH3	3:52828783-52843025	siNT	siPAX9	NOTEST	0.0508437	0.0185711	-1.45301	0	1	1	no
XLOC_022087	XLOC_022087	-	2:207802426-207802603	siNT	siPAX9	OK	9.34129	3.41278	-1.45268	-2.55966	0.2642	0.460987	no
XLOC_030118	XLOC_030118	-	5:74177428-74177668	siNT	siPAX9	OK	72.2013	26.3975	-1.45162	-2.17746	0.00055	0.00561279	yes
XLOC_023642	XLOC_023642	-	21:19007071-19008310	siNT	siPAX9	OK	1.31428	0.480521	-1.45161	-1.64586	0.00785	0.0470914	yes
XLOC_018036	XLOC_018036	SNORD33	19:49990810-49995564	siNT	siPAX9	OK	314.755	115.1	-1.45134	-0.0482642	0.5008	0.686677	no
XLOC_023915	XLOC_023915	PIK3IP1-AS1	22:31721789-31742249	siNT	siPAX9	NOTEST	0.467886	0.171097	-1.45134	0	1	1	no
XLOC_005642	XLOC_005642	-	10:126556390-126556486	siNT	siPAX9	OK	3348.42	1224.74	-1.45101	-2.11451	0.0007	0.00685915	yes
XLOC_014119	XLOC_014119	NOB1	16:69775756-69788871	siNT	siPAX9	OK	87.6646	32.0913	-1.44981	-4.07006	5e-05	0.000738351	yes
XLOC_028151	XLOC_028151	-	4:83266067-83266982	siNT	siPAX9	OK	1.5786	0.57799	-1.44953	-1.55036	0.0163	0.0805681	no
XLOC_040692	XLOC_040692	-	X:14854416-14856129	siNT	siPAX9	OK	1.3871	0.508389	-1.44807	-1.83031	0.00375	0.0267623	yes
XLOC_035426	XLOC_035426	-	7:36858736-36858878	siNT	siPAX9	OK	3049.85	1118.34	-1.44738	-3.20177	5e-05	0.000738351	yes
XLOC_012927	XLOC_012927	-	15:40814537-40815080	siNT	siPAX9	OK	1.04554	0.383458	-1.44711	-1.04792	0.09495	0.250091	no
XLOC_011712	XLOC_011712	-	14:95192977-95193159	siNT	siPAX9	OK	56.3639	20.676	-1.44682	-1.49467	0.0164	0.0809598	no
XLOC_030359	XLOC_030359	-	5:145102851-145104015	siNT	siPAX9	NOTEST	0.572375	0.210062	-1.44614	0	1	1	no
XLOC_019581	XLOC_019581	KCNS3	2:18059113-18114225	siNT	siPAX9	OK	4.9815	1.82858	-1.44586	-2.84269	5e-05	0.000738351	yes
XLOC_005616	XLOC_005616	-	10:122893124-122893239	siNT	siPAX9	OK	235.644	86.5052	-1.44575	-1.2359	0.0439	0.15669	no
XLOC_011937	XLOC_011937	ARHGAP11A	15:32907344-32932188	siNT	siPAX9	OK	10.7489	3.94746	-1.4452	-3.58428	5e-05	0.000738351	yes
XLOC_003100	XLOC_003100	-	1:110789229-110790092	siNT	siPAX9	OK	1.51122	0.555011	-1.44512	-1.4429	0.01735	0.0841891	no
XLOC_025049	XLOC_025049	H1FX-AS1	3:129033613-129043412	siNT	siPAX9	OK	1.24014	0.455688	-1.44438	-0.505124	0.62715	0.783658	no
XLOC_007789	XLOC_007789	RAD51AP1	12:4647949-4669213	siNT	siPAX9	OK	3.23672	1.18936	-1.44435	-2.25741	0.00025	0.00291994	yes
XLOC_010234	XLOC_010234	-	13:37512945-37513060	siNT	siPAX9	OK	306.332	112.566	-1.44432	-1.32789	0.03185	0.127676	no
XLOC_035379	XLOC_035379	-	7:30044144-30044531	siNT	siPAX9	OK	1.41458	0.520059	-1.44363	-1.00369	0.15395	0.332471	no
XLOC_023004	XLOC_023004	-	20:8986236-8986336	siNT	siPAX9	OK	314.03	115.494	-1.44309	-1.16238	0.1089	0.271743	no
XLOC_002133	XLOC_002133	IQGAP3	1:156495196-156542396	siNT	siPAX9	OK	10.4555	3.84533	-1.44308	-2.18545	0.0002	0.00242728	yes
XLOC_028355	XLOC_028355	-	4:139481852-139482899	siNT	siPAX9	OK	83.8828	30.8651	-1.4424	-3.8729	5e-05	0.000738351	yes
XLOC_020883	XLOC_020883	MCM6	2:136597195-136634047	siNT	siPAX9	OK	10.4707	3.85311	-1.44226	-3.28323	5e-05	0.000738351	yes
XLOC_038970	XLOC_038970	-	9:40292914-40294189	siNT	siPAX9	OK	1.82388	0.671528	-1.44149	-1.83218	0.0033	0.0241567	yes
XLOC_023934	XLOC_023934	MCM5	22:35796115-35820495	siNT	siPAX9	OK	10.9528	4.0331	-1.44134	-3.08988	5e-05	0.000738351	yes
XLOC_028312	XLOC_028312	-	4:122048263-122050102	siNT	siPAX9	OK	2.6569	0.978592	-1.44097	-2.21281	0.0003	0.00340494	yes
XLOC_014803	XLOC_014803	FAM64A	17:6347734-6354385	siNT	siPAX9	OK	3.39815	1.25253	-1.4399	-2.08433	0.0012	0.0106784	yes
XLOC_030420	XLOC_030420	-	5:151104269-151104799	siNT	siPAX9	OK	0.765491	0.282177	-1.43979	-0.895846	0.14785	0.325132	no
XLOC_018281	XLOC_018281	PLPP2	19:281039-291435	siNT	siPAX9	OK	6.02056	2.2196	-1.4396	-2.49602	5e-05	0.000738351	yes
XLOC_018711	XLOC_018711	FBL	19:40325092-40337054	siNT	siPAX9	OK	153.539	56.6092	-1.4395	-4.02668	5e-05	0.000738351	yes
XLOC_003616	XLOC_003616	-	1:183125756-183125838	siNT	siPAX9	OK	466.352	171.99	-1.4391	-99.739	0.34645	0.546144	no
XLOC_029089	XLOC_029089	NPM1	5:170814707-170837888	siNT	siPAX9	OK	940.85	347.023	-1.43893	-3.65046	5e-05	0.000738351	yes
XLOC_017075	XLOC_017075	KATNAL2	18:44526786-44628649	siNT	siPAX9	NOTEST	0.353378	0.130356	-1.43876	0	1	1	no
XLOC_026352	XLOC_026352	-	3:120218929-120219064	siNT	siPAX9	OK	1719.15	634.201	-1.43869	-2.74198	5e-05	0.000738351	yes
XLOC_009443	XLOC_009443	-	12:97357962-97358539	siNT	siPAX9	OK	0.681309	0.251442	-1.43808	-0.878423	0.17235	0.357209	no
XLOC_026207	XLOC_026207	-	3:53104898-53105357	siNT	siPAX9	OK	0.751172	0.277333	-1.43753	-0.943022	0.248	0.445848	no
XLOC_005527	XLOC_005527	-	10:96368958-96373739	siNT	siPAX9	OK	4.61887	1.70548	-1.43736	-2.98551	5e-05	0.000738351	yes
XLOC_041268	XLOC_041268	-	X:121672536-121672634	siNT	siPAX9	OK	28150	10394.2	-1.43735	-3.37458	5e-05	0.000738351	yes
XLOC_040673	XLOC_040673	-	X:6340254-6340498	siNT	siPAX9	OK	52.6104	19.4275	-1.43725	-1.99325	0.0027	0.0206095	yes
XLOC_035437	XLOC_035437	-	7:39852057-39852160	siNT	siPAX9	OK	479.932	177.331	-1.43638	-1.25013	0.04	0.14795	no
XLOC_009440	XLOC_009440	-	12:96546414-96546514	siNT	siPAX9	OK	456.921	168.859	-1.43613	-1.19061	0.0587	0.187318	no
XLOC_027934	XLOC_027934	-	4:40022750-40022856	siNT	siPAX9	OK	888.793	328.482	-1.43603	-1.64718	0.0087	0.0506446	no
XLOC_041235	XLOC_041235	-	X:116628485-116628593	siNT	siPAX9	OK	1502.23	555.328	-1.43569	-1.88571	0.0024	0.0187975	yes
XLOC_034139	XLOC_034139	DPY19L2P3	7:29685537-29727859	siNT	siPAX9	NOTEST	0.221629	0.0819342	-1.43561	0	1	1	no
XLOC_037073	XLOC_037073	-	8:5453864-5454325	siNT	siPAX9	OK	1.4881	0.55031	-1.43515	-1.21431	0.14175	0.317078	no
XLOC_038732	XLOC_038732	-	9:4945734-4945827	siNT	siPAX9	OK	18255.6	6752.06	-1.43494	-2.92418	5e-05	0.000738351	yes
XLOC_030159	XLOC_030159	-	5:86180145-86180595	siNT	siPAX9	OK	175.359	64.9128	-1.43374	-3.58307	5e-05	0.000738351	yes
XLOC_008128	XLOC_008128	HMGA2	12:66151799-66360071	siNT	siPAX9	OK	33.721	12.4927	-1.43256	-3.76906	5e-05	0.000738351	yes
XLOC_022879	XLOC_022879	AURKA	20:54944444-54967393	siNT	siPAX9	OK	17.0753	6.32656	-1.43242	-3.26371	5e-05	0.000738351	yes
XLOC_007663	XLOC_007663	-	11:110343988-110344512	siNT	siPAX9	NOTEST	0.587658	0.217735	-1.4324	0	1	1	no
XLOC_041357	XLOC_041357	-	X:143857510-143857605	siNT	siPAX9	OK	370.276	137.219	-1.43212	-1.15765	0.1122	0.277142	no
XLOC_011734	XLOC_011734	-	14:97406785-97407620	siNT	siPAX9	OK	1.11265	0.412348	-1.43206	-1.29203	0.0347	0.135289	no
XLOC_026053	XLOC_026053	-	3:15433790-15434322	siNT	siPAX9	OK	1.05404	0.390673	-1.4319	-1.06624	0.101	0.25974	no
XLOC_021488	XLOC_021488	-	2:85142999-85143854	siNT	siPAX9	OK	67.4741	25.0149	-1.43155	-3.58735	5e-05	0.000738351	yes
XLOC_013688	XLOC_013688	FOXC2	16:86598750-86603333	siNT	siPAX9	OK	12.0298	4.46141	-1.43105	-2.89017	5e-05	0.000738351	yes
XLOC_003704	XLOC_003704	-	1:201947732-201947948	siNT	siPAX9	OK	314.82	116.759	-1.431	-2.74957	5e-05	0.000738351	yes
XLOC_002882	XLOC_002882	-	1:46838718-46839307	siNT	siPAX9	OK	0.818817	0.303726	-1.43077	-0.943097	0.11575	0.280136	no
XLOC_013108	XLOC_013108	-	15:81409843-81410245	siNT	siPAX9	OK	32.8155	12.1784	-1.43006	-2.49902	5e-05	0.000738351	yes
XLOC_019601	XLOC_019601	GAREM2	2:26395959-26412560	siNT	siPAX9	NOTEST	0.401151	0.148891	-1.42989	0	1	1	no
XLOC_027422	XLOC_027422	NMU	4:56461395-56502865	siNT	siPAX9	OK	7.26005	2.69628	-1.42901	-2.08155	0.00025	0.00291994	yes
XLOC_037306	XLOC_037306	-	8:83570349-83570456	siNT	siPAX9	OK	462.602	171.816	-1.42891	-1.29863	0.0316	0.127196	no
XLOC_030142	XLOC_030142	-	5:79654432-79655575	siNT	siPAX9	OK	41.7665	15.5179	-1.42841	-3.52262	5e-05	0.000738351	yes
XLOC_027738	XLOC_027738	WWC2	4:184020462-184241929	siNT	siPAX9	OK	4.83469	1.79675	-1.42803	-1.20006	0.0486	0.166588	no
XLOC_035529	XLOC_035529	-	7:56358162-56358271	siNT	siPAX9	OK	412.97	153.55	-1.42733	-1.34368	0.0269	0.114077	no
XLOC_037288	XLOC_037288	-	8:80484159-80484470	siNT	siPAX9	OK	420.504	156.392	-1.42695	-3.60352	5e-05	0.000738351	yes
XLOC_027913	XLOC_027913	-	4:31289877-31289967	siNT	siPAX9	OK	343.431	127.84	-1.42569	-1.31951	0.20915	0.401993	no
XLOC_013147	XLOC_013147	-	15:95307778-95308589	siNT	siPAX9	OK	0.733301	0.273143	-1.42475	-1.1339	0.0737	0.213851	no
XLOC_030974	XLOC_030974	KCNQ5-IT1	6:73331570-73908573	siNT	siPAX9	NOTEST	0.291741	0.108713	-1.42417	0	1	1	no
XLOC_025495	XLOC_025495	ARIH2	3:48955220-49022974	siNT	siPAX9	OK	9.67272	3.60486	-1.42398	-0.826167	0.1848	0.372935	no
XLOC_032261	XLOC_032261	-	6:53219551-53219636	siNT	siPAX9	OK	1012.29	377.34	-1.42369	-1.04189	0.08795	0.23775	no
XLOC_010265	XLOC_010265	-	13:44563417-44563494	siNT	siPAX9	OK	3195.1	1191.06	-1.42361	-2.00703	0.06795	0.203857	no
XLOC_014222	XLOC_014222	FANCA	16:89773540-89883065	siNT	siPAX9	OK	4.70424	1.75532	-1.42223	-0.815211	0.17955	0.366656	no
XLOC_028658	XLOC_028658	OSMR	5:38845959-38935743	siNT	siPAX9	OK	70.152	26.1856	-1.42171	-3.94688	5e-05	0.000738351	yes
XLOC_007802	XLOC_007802	NCAPD2	12:6603297-6641132	siNT	siPAX9	OK	25.852	9.65029	-1.42163	-3.90531	5e-05	0.000738351	yes
XLOC_021987	XLOC_021987	-	2:184061395-184062035	siNT	siPAX9	OK	0.780596	0.291415	-1.4215	-1.01881	0.1173	0.28256	no
XLOC_005502	XLOC_005502	-	10:92487454-92487913	siNT	siPAX9	OK	1.5638	0.583836	-1.42142	-1.12041	0.11645	0.281332	no
XLOC_030440	XLOC_030440	-	5:153448968-153450246	siNT	siPAX9	OK	1.01428	0.378739	-1.42119	-1.50748	0.0157	0.0785259	no
XLOC_029431	XLOC_029431	MCTP1	5:94037774-94620279	siNT	siPAX9	OK	8.56253	3.19878	-1.42052	-3.40841	5e-05	0.000738351	yes
XLOC_032244	XLOC_032244	-	6:48180335-48180493	siNT	siPAX9	OK	139.196	52.0218	-1.41993	-1.64979	0.00805	0.0479124	yes
XLOC_013138	XLOC_013138	-	15:92829239-92829445	siNT	siPAX9	OK	1285.5	480.973	-1.4183	-3.49787	5e-05	0.000738351	yes
XLOC_008763	XLOC_008763	ARHGAP9	12:57853917-57914300	siNT	siPAX9	NOTEST	0.0522396	0.0195531	-1.41775	0	1	1	no
XLOC_005034	XLOC_005034	LINC00601	10:128102437-128110448	siNT	siPAX9	NOTEST	0.176891	0.0662115	-1.41771	0	1	1	no
XLOC_035123	XLOC_035123	OPN1SW	7:128379345-128415844	siNT	siPAX9	NOTEST	0.436585	0.163455	-1.41737	0	1	1	no
XLOC_010678	XLOC_010678	ARG2	14:68086578-68141602	siNT	siPAX9	OK	6.96631	2.60938	-1.41669	-0.9407	0.16185	0.342811	no
XLOC_041286	XLOC_041286	-	X:131658992-131659166	siNT	siPAX9	OK	55.4059	20.7577	-1.41639	-1.35187	0.02915	0.120531	no
XLOC_037689	XLOC_037689	NPR2	9:35792405-35812259	siNT	siPAX9	OK	1.17202	0.439122	-1.4163	-2.13704	0.0006	0.00603068	yes
XLOC_022770	XLOC_022770	GDF5	20:34021144-34042568	siNT	siPAX9	NOTEST	0.0243477	0.00912986	-1.41512	0	1	1	no
XLOC_000073	XLOC_000073	CA6	1:9005892-9035148	siNT	siPAX9	NOTEST	0.0623198	0.0233689	-1.4151	0	1	1	no
XLOC_031648	XLOC_031648	KCNQ5-AS1	6:73331570-73908573	siNT	siPAX9	NOTEST	0.0577943	0.0216723	-1.41507	0	1	1	no
XLOC_036743	XLOC_036743	CYP7A1	8:59402736-59412720	siNT	siPAX9	NOTEST	0.0193765	0.00726601	-1.41507	0	1	1	no
XLOC_037931	XLOC_037931	GPR21	9:125703287-125867153	siNT	siPAX9	NOTEST	0.0372358	0.0139631	-1.41507	0	1	1	no
XLOC_040160	XLOC_040160	ZFX-AS1	X:24164341-24234372	siNT	siPAX9	NOTEST	0.245354	0.0920056	-1.41507	0	1	1	no
XLOC_012071	XLOC_012071	C2CD4A	15:62359175-62363116	siNT	siPAX9	NOTEST	0.327966	0.123007	-1.41481	0	1	1	no
XLOC_003371	XLOC_003371	-	1:150570270-150571223	siNT	siPAX9	OK	1.36636	0.512673	-1.41423	-1.39824	0.0304	0.123881	no
XLOC_032117	XLOC_032117	-	6:28339347-28339923	siNT	siPAX9	OK	1.00439	0.376953	-1.41386	-0.976465	0.1106	0.274481	no
XLOC_022350	XLOC_022350	TPX2	20:30326903-30389603	siNT	siPAX9	OK	21.23	7.97259	-1.41299	-3.57764	5e-05	0.000738351	yes
XLOC_020643	XLOC_020643	ADD2	2:70889143-70995375	siNT	siPAX9	NOTEST	0.542413	0.20374	-1.41267	0	1	1	no
XLOC_039324	XLOC_039324	-	9:99618311-99618849	siNT	siPAX9	OK	1.16156	0.436429	-1.41225	-1.15096	0.09515	0.250521	no
XLOC_005799	XLOC_005799	TUB	11:8060179-8190590	siNT	siPAX9	OK	2.96327	1.1134	-1.41221	-2.3738	0.0006	0.00603068	yes
XLOC_025013	XLOC_025013	MIR7110,PDIA5	3:122785855-122880955	siNT	siPAX9	OK	29.7591	11.1844	-1.41184	-4.2095	5e-05	0.000738351	yes
XLOC_003525	XLOC_003525	-	1:161403877-161404440	siNT	siPAX9	OK	0.921927	0.346529	-1.41168	-0.970171	0.11575	0.280136	no
XLOC_009909	XLOC_009909	CCDC169,CCDC169-SOHLH2,SOHLH2	13:36742344-36871992	siNT	siPAX9	OK	1.15915	0.435839	-1.4112	-1.0952	0.00835	0.0492261	yes
XLOC_001176	XLOC_001176	SPATA17	1:217804665-218041495	siNT	siPAX9	NOTEST	0.310772	0.116852	-1.41117	0	1	1	no
XLOC_008064	XLOC_008064	METTL7B	12:56075329-56106089	siNT	siPAX9	NOTEST	0.107651	0.0404776	-1.41117	0	1	1	no
XLOC_019155	XLOC_019155	-	19:11766363-11767731	siNT	siPAX9	OK	0.927064	0.348658	-1.41086	-1.49466	0.0173	0.084051	no
XLOC_021582	XLOC_021582	-	2:99835968-99836447	siNT	siPAX9	OK	0.845258	0.317908	-1.41078	-0.893173	0.16745	0.35108	no
XLOC_016328	XLOC_016328	-	17:19349230-19350182	siNT	siPAX9	OK	1185.98	446.331	-1.40989	-3.73767	5e-05	0.000738351	yes
XLOC_021839	XLOC_021839	-	2:139217034-139217123	siNT	siPAX9	OK	618.086	232.64	-1.40971	-1.53519	0.1296	0.300071	no
XLOC_018033	XLOC_018033	FLT3LG	19:49977465-49989488	siNT	siPAX9	OK	1.28673	0.484857	-1.40808	-1.37476	0.0026	0.0199689	yes
XLOC_009310	XLOC_009310	-	12:56521050-56521507	siNT	siPAX9	OK	1.06455	0.401182	-1.40791	-0.824837	0.1389	0.313371	no
XLOC_023274	XLOC_023274	CHAF1B	21:37757688-37789409	siNT	siPAX9	OK	4.5917	1.73076	-1.40763	-2.56943	0.00015	0.00191042	yes
XLOC_036833	XLOC_036833	MMP16	8:89049459-89339717	siNT	siPAX9	NOTEST	0.136068	0.051325	-1.40659	0	1	1	no
XLOC_035564	XLOC_035564	-	7:63643080-63643210	siNT	siPAX9	OK	160.313	60.5085	-1.40568	-2.22682	0.05725	0.184153	no
XLOC_034168	XLOC_034168	ANLN	7:36363758-36493401	siNT	siPAX9	OK	14.4991	5.47421	-1.40524	-1.54948	0.06385	0.196809	no
XLOC_008777	XLOC_008777	LOC100506844	12:58325231-58329947	siNT	siPAX9	OK	2.76091	1.04269	-1.40483	-1.61501	0.0095	0.0538557	no
XLOC_011736	XLOC_011736	-	14:98772296-98772394	siNT	siPAX9	OK	192.587	72.7384	-1.40472	-33.2617	0.2593	0.456138	no
XLOC_011418	XLOC_011418	-	14:25735515-25735833	siNT	siPAX9	OK	83.4745	31.5307	-1.40458	-2.5651	0.00015	0.00191042	yes
XLOC_037904	XLOC_037904	TMEM268	9:117373705-117408703	siNT	siPAX9	OK	3.94412	1.4917	-1.40274	-2.99173	5e-05	0.000738351	yes
XLOC_015227	XLOC_015227	PPM1E	17:56833229-57184282	siNT	siPAX9	NOTEST	0.245978	0.0931294	-1.40122	0	1	1	no
XLOC_030316	XLOC_030316	-	5:134180899-134181229	siNT	siPAX9	OK	2.07972	0.787672	-1.40073	-0.918275	0.15215	0.329835	no
XLOC_021606	XLOC_021606	-	2:105948689-105949343	siNT	siPAX9	OK	1.02764	0.389226	-1.40066	-1.13984	0.1261	0.295372	no
XLOC_030052	XLOC_030052	-	5:70163151-70163794	siNT	siPAX9	OK	1.46072	0.553502	-1.40002	-1.24443	0.04045	0.148869	no
XLOC_016405	XLOC_016405	-	17:29335464-29335903	siNT	siPAX9	OK	2.13395	0.808665	-1.39991	-1.15245	0.0623	0.193869	no
XLOC_009384	XLOC_009384	-	12:69678117-69678212	siNT	siPAX9	OK	269.976	102.348	-1.39934	-1.03331	0.18055	0.367654	no
XLOC_029454	XLOC_029454	LINC01023	5:108063525-108063962	siNT	siPAX9	OK	3.40589	1.29168	-1.39879	-1.34751	0.03025	0.123435	no
XLOC_015654	XLOC_015654	SPAG5	17:26904544-26926056	siNT	siPAX9	OK	11.4638	4.34765	-1.39877	-2.20577	5e-05	0.000738351	yes
XLOC_036359	XLOC_036359	RIPK2	8:90769974-90803292	siNT	siPAX9	OK	12.7342	4.82962	-1.39873	-3.27697	5e-05	0.000738351	yes
XLOC_035777	XLOC_035777	-	7:84613525-84613950	siNT	siPAX9	OK	73.0326	27.7008	-1.39861	-2.97974	5e-05	0.000738351	yes
XLOC_015352	XLOC_015352	SNHG16	17:74553845-74561430	siNT	siPAX9	OK	176.923	67.1996	-1.39659	-3.9757	5e-05	0.000738351	yes
XLOC_032416	XLOC_032416	-	6:85392249-85392346	siNT	siPAX9	OK	221.563	84.1794	-1.39618	-0.965471	0.17955	0.366656	no
XLOC_023076	XLOC_023076	-	20:30758092-30758749	siNT	siPAX9	OK	6.30242	2.39486	-1.39597	-2.01116	0.00105	0.00954892	yes
XLOC_031130	XLOC_031130	EYA4	6:133562494-134210144	siNT	siPAX9	NOTEST	0.00889451	0.00338013	-1.39583	0	1	1	no
XLOC_024316	XLOC_024316	EFCAB6	22:43912133-44208217	siNT	siPAX9	NOTEST	0.0105627	0.00401426	-1.39577	0	1	1	no
XLOC_007931	XLOC_007931	TSPAN11	12:31079837-31149537	siNT	siPAX9	NOTEST	0.00860894	0.00327187	-1.39572	0	1	1	no
XLOC_010082	XLOC_010082	PCCA-AS1	13:100741268-101241046	siNT	siPAX9	NOTEST	0.179587	0.0682529	-1.39572	0	1	1	no
XLOC_019755	XLOC_019755	PLEK	2:68592321-68624585	siNT	siPAX9	NOTEST	0.017427	0.00662322	-1.39572	0	1	1	no
XLOC_022392	XLOC_022392	FAM83C-AS1	20:33873053-33880225	siNT	siPAX9	NOTEST	0.284378	0.10808	-1.39572	0	1	1	no
XLOC_035087	XLOC_035087	ST7-AS2	7:116592500-116870075	siNT	siPAX9	NOTEST	0.0402423	0.0152943	-1.39572	0	1	1	no
XLOC_036411	XLOC_036411	TRHR	8:110099652-110131812	siNT	siPAX9	NOTEST	0.0381764	0.0145092	-1.39572	0	1	1	no
XLOC_006261	XLOC_006261	DDIAS	11:82533982-82645699	siNT	siPAX9	OK	3.04151	1.15621	-1.39539	-0.985736	0.1125	0.277457	no
XLOC_030131	XLOC_030131	-	5:76368002-76368719	siNT	siPAX9	OK	2.27444	0.865048	-1.39466	-1.50748	0.0149	0.075492	no
XLOC_021449	XLOC_021449	-	2:65453938-65454634	siNT	siPAX9	OK	1.00038	0.38049	-1.39461	-1.04976	0.07995	0.22473	no
XLOC_022095	XLOC_022095	-	2:210044192-210044321	siNT	siPAX9	OK	226.762	86.2629	-1.39437	-1.41736	0.02125	0.0972736	no
XLOC_021958	XLOC_021958	-	2:175174912-175175035	siNT	siPAX9	OK	5788.3	2202.46	-1.39402	-3.06161	5e-05	0.000738351	yes
XLOC_030241	XLOC_030241	-	5:119016302-119016577	siNT	siPAX9	OK	31.7384	12.0788	-1.39375	-1.89415	0.0029	0.0218431	yes
XLOC_014526	XLOC_014526	-	16:31692635-31692717	siNT	siPAX9	OK	1632.96	621.493	-1.39368	-1.0824	0.07355	0.21362	no
XLOC_007850	XLOC_007850	CLEC2D	12:9822303-9852151	siNT	siPAX9	OK	44.0147	16.7519	-1.39366	-4.02161	5e-05	0.000738351	yes
XLOC_037186	XLOC_037186	-	8:49207065-49207155	siNT	siPAX9	OK	1125.73	428.553	-1.39332	-1.20833	0.04355	0.155848	no
XLOC_011148	XLOC_011148	CCDC175	14:59951160-60043549	siNT	siPAX9	NOTEST	0.0665108	0.0253242	-1.39307	0	1	1	no
XLOC_001072	XLOC_001072	NR5A2	1:199996729-200146550	siNT	siPAX9	NOTEST	0.0250362	0.00953514	-1.39269	0	1	1	no
XLOC_034449	XLOC_034449	DOCK4-AS1	7:111366163-111846485	siNT	siPAX9	NOTEST	0.0441621	0.0168271	-1.39202	0	1	1	no
XLOC_038114	XLOC_038114	ERMP1	9:5778550-5833081	siNT	siPAX9	OK	23.3461	8.89955	-1.39138	-3.76124	5e-05	0.000738351	yes
XLOC_041348	XLOC_041348	-	X:140261205-140262526	siNT	siPAX9	OK	0.687956	0.262338	-1.39089	-1.32607	0.03205	0.128158	no
XLOC_001569	XLOC_001569	LAPTM5	1:31205314-31230683	siNT	siPAX9	OK	4.3325	1.65228	-1.39074	-2.58262	5e-05	0.000738351	yes
XLOC_002704	XLOC_002704	-	1:16119164-16119723	siNT	siPAX9	OK	38.2033	14.5746	-1.39024	-2.84403	5e-05	0.000738351	yes
XLOC_027565	XLOC_027565	CXXC4	4:105389462-105618749	siNT	siPAX9	NOTEST	0.0802628	0.0306264	-1.38996	0	1	1	no
XLOC_035979	XLOC_035979	-	7:132853451-132853632	siNT	siPAX9	OK	111.215	42.442	-1.38979	-1.80084	0.0051	0.034032	yes
XLOC_012390	XLOC_012390	PPP1R14D	15:41107642-41120907	siNT	siPAX9	NOTEST	0.118405	0.0452028	-1.38925	0	1	1	no
XLOC_010621	XLOC_010621	LOC101927620	14:53620071-53624246	siNT	siPAX9	NOTEST	0.0749788	0.0286247	-1.38922	0	1	1	no
XLOC_041202	XLOC_041202	-	X:107217101-107218344	siNT	siPAX9	OK	0.8136	0.310665	-1.38896	-1.33094	0.0315	0.126906	no
XLOC_039782	XLOC_039782	RAB41	X:69502021-69504852	siNT	siPAX9	OK	0.718586	0.274399	-1.38888	-1.33769	0.01975	0.0924679	no
XLOC_011481	XLOC_011481	-	14:45972032-45972256	siNT	siPAX9	OK	15.4133	5.88671	-1.38864	-1.1955	0.0514	0.172146	no
XLOC_028070	XLOC_028070	-	4:58148265-58148353	siNT	siPAX9	OK	358.804	137.055	-1.38844	-40.1091	0.24415	0.442098	no
XLOC_037296	XLOC_037296	-	8:82191975-82192620	siNT	siPAX9	OK	0.671839	0.256669	-1.38821	-0.998673	0.148	0.325331	no
XLOC_026127	XLOC_026127	-	3:39377360-39377513	siNT	siPAX9	OK	457.587	174.883	-1.38766	-2.18463	0.0005	0.00518781	yes
XLOC_008043	XLOC_008043	HNRNPA1,HNRNPA1P10	12:54674473-54680879	siNT	siPAX9	OK	254.891	97.4244	-1.38752	-3.49223	5e-05	0.000738351	yes
XLOC_023798	XLOC_023798	CDC45	22:19467348-19508135	siNT	siPAX9	OK	3.19549	1.22154	-1.38734	-2.19725	0.00035	0.00384775	yes
XLOC_040399	XLOC_040399	LOC100101478	X:103315068-103317502	siNT	siPAX9	NOTEST	0.518297	0.198207	-1.38677	0	1	1	no
XLOC_022064	XLOC_022064	-	2:200836348-200836920	siNT	siPAX9	OK	0.745143	0.284983	-1.38664	-0.838012	0.14065	0.315444	no
XLOC_041088	XLOC_041088	-	X:86958273-86958534	siNT	siPAX9	OK	287.158	109.855	-1.38624	-2.96136	5e-05	0.000738351	yes
XLOC_000129	XLOC_000129	PDPN	1:13910251-13944452	siNT	siPAX9	OK	27.1694	10.3984	-1.38562	-3.70635	5e-05	0.000738351	yes
XLOC_014919	XLOC_014919	RNF112	17:19314490-19320589	siNT	siPAX9	NOTEST	0.0733529	0.0280761	-1.38551	0	1	1	no
XLOC_010396	XLOC_010396	-	13:86526082-86526184	siNT	siPAX9	OK	217.072	83.0877	-1.38546	-1.48657	0.15125	0.328641	no
XLOC_022009	XLOC_022009	-	2:187867719-187867872	siNT	siPAX9	OK	290.963	111.382	-1.38532	-1.95919	0.00215	0.0171994	yes
XLOC_009526	XLOC_009526	-	12:127342377-127342575	siNT	siPAX9	OK	19.9115	7.6236	-1.38505	-1.13157	0.06695	0.202033	no
XLOC_015049	XLOC_015049	TCAP	17:37821598-37822807	siNT	siPAX9	NOTEST	0.213271	0.0816799	-1.38463	0	1	1	no
XLOC_010207	XLOC_010207	-	13:23282106-23282208	siNT	siPAX9	OK	483.757	185.374	-1.38385	-2.09263	0.04935	0.168167	no
XLOC_016230	XLOC_016230	-	17:6842587-6843041	siNT	siPAX9	OK	1.30217	0.498993	-1.38382	-0.974882	0.10805	0.270512	no
XLOC_012554	XLOC_012554	LARP6	15:71123862-71342436	siNT	siPAX9	OK	9.85613	3.77964	-1.38277	-1.80281	0.00425	0.0296264	yes
XLOC_003133	XLOC_003133	-	1:113544595-113545028	siNT	siPAX9	OK	1.31445	0.504452	-1.38168	-0.957417	0.13265	0.304347	no
XLOC_030732	XLOC_030732	ZNRD1	6:30029016-30032686	siNT	siPAX9	OK	26.1112	10.0228	-1.38138	-2.9113	5e-05	0.000738351	yes
XLOC_026062	XLOC_026062	-	3:15931173-15932286	siNT	siPAX9	OK	0.712847	0.273675	-1.38113	-1.20026	0.04875	0.166976	no
XLOC_025213	XLOC_025213	SOX2-OT	3:180774467-181460013	siNT	siPAX9	NOTEST	0.0328389	0.012612	-1.38061	0	1	1	no
XLOC_023209	XLOC_023209	CXADR	21:18885223-18965897	siNT	siPAX9	OK	40.0393	15.3802	-1.38034	-3.30972	5e-05	0.000738351	yes
XLOC_019028	XLOC_019028	UBE2S	19:55912649-55919325	siNT	siPAX9	OK	52.1189	20.0211	-1.38029	-3.39371	5e-05	0.000738351	yes
XLOC_038873	XLOC_038873	-	9:32967648-32968090	siNT	siPAX9	OK	1.50677	0.57902	-1.37977	-0.944336	0.12525	0.294138	no
XLOC_023895	XLOC_023895	NEFH	22:29876180-29887277	siNT	siPAX9	NOTEST	0.0403194	0.0154972	-1.37946	0	1	1	no
XLOC_032713	XLOC_032713	-	6:158943407-158943503	siNT	siPAX9	OK	254.604	97.8983	-1.3789	-1.35195	0.18545	0.37361	no
XLOC_034567	XLOC_034567	EPHB6	7:142552775-142568847	siNT	siPAX9	OK	1.45247	0.558509	-1.37886	-2.07914	0.0004	0.00429375	yes
XLOC_021590	XLOC_021590	-	2:100993905-100993987	siNT	siPAX9	OK	2187.76	841.448	-1.37851	-1.23508	0.0451	0.159287	no
XLOC_006794	XLOC_006794	SLC43A3	11:57174423-57195053	siNT	siPAX9	OK	81.3138	31.2779	-1.37835	-3.72995	5e-05	0.000738351	yes
XLOC_009336	XLOC_009336	-	12:58500090-58500174	siNT	siPAX9	OK	3356.11	1291.05	-1.37824	-1.50595	0.0149	0.075492	no
XLOC_041146	XLOC_041146	-	X:99283406-99283498	siNT	siPAX9	OK	2447.71	941.675	-1.37813	-1.58102	0.00805	0.0479124	yes
XLOC_006448	XLOC_006448	CHEK1	11:125495030-125550793	siNT	siPAX9	OK	12.2976	4.73132	-1.37806	-3.2753	5e-05	0.000738351	yes
XLOC_023152	XLOC_023152	-	20:49039250-49039661	siNT	siPAX9	OK	1.6623	0.639698	-1.37772	-0.904509	0.11205	0.276847	no
XLOC_039098	XLOC_039098	-	9:65664996-65665878	siNT	siPAX9	OK	1.29138	0.49696	-1.37771	-1.36679	0.0276	0.116072	no
XLOC_039313	XLOC_039313	-	9:98181183-98181776	siNT	siPAX9	OK	0.743831	0.28635	-1.3772	-0.962363	0.1561	0.334996	no
XLOC_012262	XLOC_012262	RCCD1	15:91498105-91506501	siNT	siPAX9	OK	11.6077	4.469	-1.37706	-3.19644	5e-05	0.000738351	yes
XLOC_015911	XLOC_015911	HOXB2	17:46620018-46651810	siNT	siPAX9	OK	1.68737	0.649697	-1.37694	-1.27254	0.0386	0.144672	no
XLOC_024879	XLOC_024879	GXYLT2	3:72937261-73027324	siNT	siPAX9	OK	10.2772	3.95867	-1.37635	-3.11028	5e-05	0.000738351	yes
XLOC_024489	XLOC_024489	-	22:31552048-31552126	siNT	siPAX9	OK	2206.6	850.654	-1.37518	-1.0415	0.0826	0.229394	no
XLOC_000837	XLOC_000837	CKS1B	1:154947024-154952537	siNT	siPAX9	OK	41.6604	16.0713	-1.37419	-2.77989	5e-05	0.000738351	yes
XLOC_014577	XLOC_014577	-	16:46833019-46833684	siNT	siPAX9	OK	1.61469	0.623498	-1.3728	-1.28157	0.03455	0.134916	no
XLOC_016853	XLOC_016853	MOCOS	18:33767479-33867698	siNT	siPAX9	OK	32.9638	12.7367	-1.37189	-2.72276	5e-05	0.000738351	yes
XLOC_040144	XLOC_040144	MAP3K15	X:19362010-19533379	siNT	siPAX9	NOTEST	0.0121611	0.00470065	-1.37134	0	1	1	no
XLOC_040751	XLOC_040751	-	X:40219113-40219216	siNT	siPAX9	OK	502.305	194.166	-1.37127	-1.21348	0.04905	0.167521	no
XLOC_037305	XLOC_037305	-	8:83204183-83204599	siNT	siPAX9	OK	172.277	66.609	-1.37094	-3.37304	5e-05	0.000738351	yes
XLOC_000655	XLOC_000655	LAMTOR5-AS1	1:110943868-110958896	siNT	siPAX9	NOTEST	0.335678	0.129826	-1.3705	0	1	1	no
XLOC_002361	XLOC_002361	REN	1:204123943-204135465	siNT	siPAX9	NOTEST	0.0871345	0.0336999	-1.3705	0	1	1	no
XLOC_003416	XLOC_003416	-	1:155048322-155049378	siNT	siPAX9	NOTEST	0.46856	0.181258	-1.37019	0	1	1	no
XLOC_034465	XLOC_034465	ST7-OT4	7:116592500-116870075	siNT	siPAX9	NOTEST	0.104438	0.0404051	-1.37004	0	1	1	no
XLOC_028293	XLOC_028293	-	4:119561760-119562846	siNT	siPAX9	OK	1.22237	0.472935	-1.36997	-1.47622	0.01935	0.0910633	no
XLOC_021984	XLOC_021984	-	2:183785810-183786179	siNT	siPAX9	OK	1.53445	0.593789	-1.3697	-0.893668	0.151	0.32828	no
XLOC_005100	XLOC_005100	-	10:6898323-6898867	siNT	siPAX9	OK	0.995592	0.385308	-1.36954	-1.05959	0.12485	0.293451	no
XLOC_029330	XLOC_029330	PDE4D	5:58264865-59843484	siNT	siPAX9	OK	14.8541	5.7501	-1.3692	-3.75458	5e-05	0.000738351	yes
XLOC_020336	XLOC_020336	SCARNA6	2:234160216-234204320	siNT	siPAX9	OK	1.38416	0.535908	-1.36895	-0.22942	0.52645	0.70736	no
XLOC_027836	XLOC_027836	-	4:9818579-9818983	siNT	siPAX9	OK	1.72332	0.667357	-1.36866	-1.10882	0.1196	0.285883	no
XLOC_017849	XLOC_017849	PLEKHG2	19:39903749-39919055	siNT	siPAX9	OK	1.93685	0.750323	-1.36813	-2.86911	5e-05	0.000738351	yes
XLOC_029919	XLOC_029919	-	5:44851531-44852773	siNT	siPAX9	OK	1.0182	0.394585	-1.36762	-1.45688	0.0189	0.0896872	no
XLOC_016551	XLOC_016551	-	17:43617802-43618348	siNT	siPAX9	OK	1.1279	0.437148	-1.36745	-0.99031	0.09975	0.257495	no
XLOC_019554	XLOC_019554	KLF11	2:10183681-10194963	siNT	siPAX9	OK	9.05165	3.50995	-1.36673	-3.2682	5e-05	0.000738351	yes
XLOC_020427	XLOC_020427	ODC1	2:10580496-10588680	siNT	siPAX9	OK	113.174	43.8899	-1.36658	-3.83021	5e-05	0.000738351	yes
XLOC_000237	XLOC_000237	HMGN2	1:26798877-26803172	siNT	siPAX9	OK	33.6136	13.0408	-1.36601	-3.4346	5e-05	0.000738351	yes
XLOC_023978	XLOC_023978	ATF4	22:39916563-39918691	siNT	siPAX9	OK	404.392	156.923	-1.3657	-3.77004	5e-05	0.000738351	yes
XLOC_036450	XLOC_036450	PCAT2	8:128084938-128104916	siNT	siPAX9	OK	2.63256	1.02164	-1.36558	-0.930701	0.11865	0.284283	no
XLOC_013778	XLOC_013778	RPS2	16:2012061-2014827	siNT	siPAX9	OK	1397.37	542.294	-1.36557	-3.5295	5e-05	0.000738351	yes
XLOC_041387	XLOC_041387	-	X:149324563-149324649	siNT	siPAX9	OK	704.085	273.256	-1.3655	-0.9008	0.1256	0.29463	no
XLOC_039768	XLOC_039768	HEPH	X:65382390-65487230	siNT	siPAX9	NOTEST	0.0861852	0.0334713	-1.36452	0	1	1	no
XLOC_025395	XLOC_025395	EOMES	3:27757439-27764206	siNT	siPAX9	OK	1.12201	0.435811	-1.36431	-1.91239	0.00155	0.0131138	yes
XLOC_009092	XLOC_009092	-	12:6588176-6589094	siNT	siPAX9	OK	17.7699	6.90489	-1.36375	-2.79005	5e-05	0.000738351	yes
XLOC_037402	XLOC_037402	-	8:115041726-115042500	siNT	siPAX9	OK	55.5372	21.6027	-1.36224	-3.27237	5e-05	0.000738351	yes
XLOC_013264	XLOC_013264	THOC6	16:3070312-3089133	siNT	siPAX9	OK	5.07578	1.97512	-1.36169	-0.586482	0.27255	0.470181	no
XLOC_001644	XLOC_001644	HPCAL4	1:40144319-40157382	siNT	siPAX9	NOTEST	0.116486	0.0453781	-1.3601	0	1	1	no
XLOC_032483	XLOC_032483	-	6:106114397-106114637	siNT	siPAX9	OK	13.8762	5.40598	-1.35999	-1.25682	0.03925	0.146225	no
XLOC_007526	XLOC_007526	-	11:67547465-67547750	siNT	siPAX9	OK	10.6727	4.15804	-1.35995	-1.39183	0.0272	0.114832	no
XLOC_030018	XLOC_030018	-	5:69376124-69376484	siNT	siPAX9	OK	1.41094	0.549878	-1.35947	-0.977136	0.17585	0.36175	no
XLOC_037178	XLOC_037178	-	8:43528821-43528942	siNT	siPAX9	OK	319.063	124.347	-1.35947	-1.40481	0.01955	0.0917674	no
XLOC_032522	XLOC_032522	-	6:112677472-112677696	siNT	siPAX9	OK	801.747	312.631	-1.35869	-3.21782	5e-05	0.000738351	yes
XLOC_012257	XLOC_012257	BLM	15:91260557-91358839	siNT	siPAX9	OK	2.20695	0.860607	-1.35862	-2.41327	5e-05	0.000738351	yes
XLOC_020482	XLOC_020482	SLC5A6	2:27422454-27440046	siNT	siPAX9	OK	12.8192	4.99949	-1.35845	-2.10009	0.00115	0.0103107	yes
XLOC_005159	XLOC_005159	-	10:27273087-27273510	siNT	siPAX9	OK	1.35305	0.527706	-1.35841	-0.875472	0.14745	0.32454	no
XLOC_021303	XLOC_021303	-	2:30410315-30410419	siNT	siPAX9	OK	280.417	109.382	-1.3582	-1.04851	0.08035	0.225437	no
XLOC_027835	XLOC_027835	-	4:9816814-9817521	siNT	siPAX9	OK	0.831316	0.324326	-1.35795	-1.04725	0.0893	0.239834	no
XLOC_040762	XLOC_040762	-	X:40794191-40795079	siNT	siPAX9	OK	410.003	160.026	-1.35733	-3.87555	5e-05	0.000738351	yes
XLOC_026205	XLOC_026205	-	3:53097696-53097786	siNT	siPAX9	OK	746.517	291.416	-1.35709	-1.03433	0.08605	0.234634	no
XLOC_030840	XLOC_030840	CLPSL1	6:35748830-35755841	siNT	siPAX9	NOTEST	0.33146	0.129447	-1.35647	0	1	1	no
XLOC_020556	XLOC_020556	LINC01121	2:45401479-45482080	siNT	siPAX9	OK	2.51306	0.981455	-1.35645	-1.72121	0.00485	0.032772	yes
XLOC_035552	XLOC_035552	-	7:57484833-57485165	siNT	siPAX9	OK	6.55436	2.55992	-1.35635	-1.30962	0.0298	0.12222	no
XLOC_014606	XLOC_014606	-	16:55753697-55754368	siNT	siPAX9	OK	70.7242	27.6299	-1.35598	-3.27841	5e-05	0.000738351	yes
XLOC_007811	XLOC_007811	GNB3	12:6950017-6961230	siNT	siPAX9	NOTEST	0.225167	0.0879914	-1.35556	0	1	1	no
XLOC_040639	XLOC_040639	-	X:3286118-3286229	siNT	siPAX9	OK	653.337	255.422	-1.35494	-1.55607	0.0104	0.057642	no
XLOC_006704	XLOC_006704	PAX6	11:31531275-31908587	siNT	siPAX9	NOTEST	0.397885	0.15556	-1.35488	0	1	1	no
XLOC_010411	XLOC_010411	-	13:89170008-89170114	siNT	siPAX9	OK	514.349	201.486	-1.35206	-1.30142	0.0321	0.128301	no
XLOC_019157	XLOC_019157	-	19:11776312-11777894	siNT	siPAX9	OK	208.597	81.7158	-1.35203	-3.87771	5e-05	0.000738351	yes
XLOC_035775	XLOC_035775	-	7:84568971-84569396	siNT	siPAX9	OK	87.0441	34.1009	-1.35194	-2.9048	5e-05	0.000738351	yes
XLOC_000645	XLOC_000645	GSTM1	1:110230417-110236367	siNT	siPAX9	NOTEST	0.21033	0.0824005	-1.35193	0	1	1	no
XLOC_035062	XLOC_035062	NAMPT	7:105888731-105925638	siNT	siPAX9	OK	192.136	75.2955	-1.35149	-3.48158	5e-05	0.000738351	yes
XLOC_036246	XLOC_036246	GINS4	8:41386724-41482520	siNT	siPAX9	OK	2.26512	0.887717	-1.35142	-0.762617	0.2069	0.400191	no
XLOC_007930	XLOC_007930	LINC00941	12:30948545-30957156	siNT	siPAX9	OK	4.43967	1.73997	-1.35139	-2.44341	0.0001	0.00134312	yes
XLOC_000969	XLOC_000969	C1orf112	1:169761669-169863100	siNT	siPAX9	OK	3.78871	1.48498	-1.35126	-0.990617	0.09365	0.247717	no
XLOC_035315	XLOC_035315	-	7:8955416-8955506	siNT	siPAX9	OK	504.451	197.776	-1.35085	-1.46488	0.1623	0.343418	no
XLOC_015044	XLOC_015044	LOC100131347	17:37213271-37307902	siNT	siPAX9	NOTEST	0.0448374	0.0175888	-1.35004	0	1	1	no
XLOC_031358	XLOC_031358	HIST1H3G	6:26271145-26271612	siNT	siPAX9	NOTEST	0.432647	0.169851	-1.34892	0	1	1	no
XLOC_023174	XLOC_023174	-	20:58425031-58425588	siNT	siPAX9	OK	0.77701	0.30509	-1.3487	-0.931321	0.1786	0.365454	no
XLOC_037897	XLOC_037897	RGS3	9:116207008-116360023	siNT	siPAX9	OK	3.61711	1.42145	-1.34748	-2.10613	0.0004	0.00429375	yes
XLOC_000583	XLOC_000583	LOC729970	1:95393583-95428826	siNT	siPAX9	NOTEST	0.210899	0.0828847	-1.34738	0	1	1	no
XLOC_011134	XLOC_011134	WDHD1	14:55405655-55493819	siNT	siPAX9	OK	3.48187	1.36841	-1.34736	-2.90761	5e-05	0.000738351	yes
XLOC_034348	XLOC_034348	LOC101927497	7:92234234-92546501	siNT	siPAX9	OK	0.613586	0.24115	-1.34734	-0.12324	0.43595	0.63001	no
XLOC_035805	XLOC_035805	-	7:93586746-93587321	siNT	siPAX9	OK	0.693981	0.272801	-1.34705	-0.793083	0.1506	0.327828	no
XLOC_028274	XLOC_028274	-	4:114813643-114814891	siNT	siPAX9	OK	1.02512	0.402975	-1.34704	-1.45627	0.01865	0.0888249	no
XLOC_037698	XLOC_037698	MELK	9:36572858-36677682	siNT	siPAX9	OK	10.5272	4.13826	-1.34702	-2.73625	5e-05	0.000738351	yes
XLOC_040925	XLOC_040925	-	X:63653118-63653321	siNT	siPAX9	OK	41.3987	16.2767	-1.34678	-1.45546	0.01885	0.0895432	no
XLOC_038311	XLOC_038311	TRPM6	9:77337410-77503010	siNT	siPAX9	NOTEST	0.137684	0.0541488	-1.34636	0	1	1	no
XLOC_008387	XLOC_008387	MMP17	12:132312937-132336316	siNT	siPAX9	OK	1.94089	0.763752	-1.34554	-2.16132	0.00065	0.00645722	yes
XLOC_028987	XLOC_028987	LOC101926941	5:141704857-141843619	siNT	siPAX9	NOTEST	0.499965	0.196747	-1.34549	0	1	1	no
XLOC_014584	XLOC_014584	-	16:51679677-51681089	siNT	siPAX9	OK	299.819	117.989	-1.34544	-3.85461	5e-05	0.000738351	yes
XLOC_017332	XLOC_017332	-	18:57817479-57817653	siNT	siPAX9	OK	127.034	50.0038	-1.34511	-1.71707	0.00525	0.0347275	yes
XLOC_009138	XLOC_009138	-	12:13004309-13004466	siNT	siPAX9	OK	334.714	131.791	-1.34467	-2.01555	0.0014	0.01205	yes
XLOC_005886	XLOC_005886	CSTF3-AS1	11:33183202-33213142	siNT	siPAX9	NOTEST	0.0265605	0.0104605	-1.34432	0	1	1	no
XLOC_006751	XLOC_006751	LOC101928943	11:47290926-47351582	siNT	siPAX9	OK	0.640482	0.252317	-1.34392	-0.188516	0.3674	0.566422	no
XLOC_008861	XLOC_008861	CLLU1OS	12:92813869-92824778	siNT	siPAX9	NOTEST	0.0926909	0.0365266	-1.34348	0	1	1	no
XLOC_028663	XLOC_028663	C7	5:40909598-40983042	siNT	siPAX9	NOTEST	0.0116813	0.00460323	-1.34348	0	1	1	no
XLOC_029278	XLOC_029278	SNORD72	5:40831429-40835387	siNT	siPAX9	OK	191.319	75.3931	-1.34348	-7.52664	0.60055	0.763836	no
XLOC_031282	XLOC_031282	FAM217A	6:4068592-4135831	siNT	siPAX9	NOTEST	0.0215471	0.00849104	-1.34348	0	1	1	no
XLOC_036452	XLOC_036452	CASC21	8:128256881-128494456	siNT	siPAX9	NOTEST	0.117409	0.0462673	-1.34348	0	1	1	no
XLOC_040411	XLOC_040411	LOC101928335	X:107069083-107179210	siNT	siPAX9	NOTEST	0.023606	0.0093024	-1.34348	0	1	1	no
XLOC_027831	XLOC_027831	-	4:9805182-9806588	siNT	siPAX9	OK	1.07515	0.423775	-1.34316	-1.49537	0.0148	0.0751108	no
XLOC_039441	XLOC_039441	-	9:125528276-125528373	siNT	siPAX9	OK	633.109	249.557	-1.34309	-1.37666	0.0648	0.19815	no
XLOC_028333	XLOC_028333	-	4:130048241-130048734	siNT	siPAX9	OK	0.889528	0.350814	-1.34233	-0.77547	0.15585	0.334801	no
XLOC_008637	XLOC_008637	DDN	12:49388932-49393088	siNT	siPAX9	OK	0.63933	0.252212	-1.34193	-1.79553	0.00345	0.0250533	yes
XLOC_038981	XLOC_038981	-	9:40331849-40332542	siNT	siPAX9	OK	0.581216	0.229286	-1.34193	-0.860009	0.15175	0.329308	no
XLOC_040828	XLOC_040828	-	X:47667996-47668073	siNT	siPAX9	OK	2095.66	826.725	-1.34193	-1.61187	0.1289	0.299034	no
XLOC_035382	XLOC_035382	-	7:30419526-30419885	siNT	siPAX9	OK	1.34257	0.529661	-1.34186	-0.826823	0.19705	0.387226	no
XLOC_000831	XLOC_000831	ATP8B2	1:154298035-154323780	siNT	siPAX9	OK	0.825618	0.325844	-1.34129	-1.883	0.0014	0.01205	yes
XLOC_007785	XLOC_007785	TSPAN9	12:3186520-3395730	siNT	siPAX9	OK	9.83159	3.88039	-1.34122	-3.35469	5e-05	0.000738351	yes
XLOC_011476	XLOC_011476	-	14:45333560-45333796	siNT	siPAX9	OK	7.51267	2.96722	-1.34022	-0.916498	0.1175	0.282918	no
XLOC_019412	XLOC_019412	-	19:50222966-50223381	siNT	siPAX9	OK	562.344	222.115	-1.34015	-3.70937	5e-05	0.000738351	yes
XLOC_040695	XLOC_040695	-	X:16428135-16428222	siNT	siPAX9	OK	1011.46	399.531	-1.34007	-1.03934	0.0889	0.239159	no
XLOC_003488	XLOC_003488	-	1:159993272-159993650	siNT	siPAX9	OK	1.27523	0.504132	-1.33888	-0.860928	0.185	0.373073	no
XLOC_008452	XLOC_008452	CDCA3	12:6950017-6961230	siNT	siPAX9	OK	4.01188	1.58656	-1.33838	-2.09818	0.0003	0.00340494	yes
XLOC_029784	XLOC_029784	-	5:1945238-1945658	siNT	siPAX9	OK	1.16789	0.461861	-1.33837	-0.965762	0.1541	0.332637	no
XLOC_038663	XLOC_038663	NRARP	9:140194082-140196703	siNT	siPAX9	OK	4.34721	1.7195	-1.3381	-2.56538	0.0001	0.00134312	yes
XLOC_022643	XLOC_022643	ADRA1D	20:4201277-4229659	siNT	siPAX9	NOTEST	0.0435839	0.0172455	-1.33758	0	1	1	no
XLOC_011640	XLOC_011640	-	14:77101666-77101776	siNT	siPAX9	OK	8342.97	3301.21	-1.33756	-2.84272	5e-05	0.000738351	yes
XLOC_007790	XLOC_007790	DYRK4	12:4699237-4723054	siNT	siPAX9	OK	13.6857	5.41559	-1.33748	-2.62287	5e-05	0.000738351	yes
XLOC_030333	XLOC_030333	-	5:138872561-138872652	siNT	siPAX9	OK	930.331	368.19	-1.33729	-1.15525	0.05645	0.182698	no
XLOC_038661	XLOC_038661	FAM166A	9:140135710-140142244	siNT	siPAX9	NOTEST	0.0964844	0.0381876	-1.33719	0	1	1	no
XLOC_027631	XLOC_027631	PCDH18	4:138440072-138453652	siNT	siPAX9	NOTEST	0.12633	0.0500021	-1.33713	0	1	1	no
XLOC_012882	XLOC_012882	-	15:31174637-31174734	siNT	siPAX9	OK	405.988	160.716	-1.33693	-0.99077	0.09215	0.244912	no
XLOC_002165	XLOC_002165	POP3	1:158969760-158970102	siNT	siPAX9	OK	3.01534	1.19374	-1.33683	-1.25144	0.11135	0.275741	no
XLOC_031135	XLOC_031135	MYB	6:135502452-135540311	siNT	siPAX9	OK	1.28324	0.508179	-1.33638	-1.83873	0.0002	0.00242728	yes
XLOC_028356	XLOC_028356	-	4:139483012-139483169	siNT	siPAX9	OK	338.783	134.257	-1.33537	-2.01377	0.00145	0.0124099	yes
XLOC_036840	XLOC_036840	TMEM55A	8:92006501-92053203	siNT	siPAX9	OK	4.02849	1.59677	-1.33508	-2.54487	5e-05	0.000738351	yes
XLOC_023042	XLOC_023042	-	20:22714203-22714333	siNT	siPAX9	OK	894.843	355.079	-1.3335	-2.07535	0.0013	0.0113647	yes
XLOC_025643	XLOC_025643	ST3GAL6-AS1	3:98433176-98514689	siNT	siPAX9	NOTEST	0.111485	0.0442407	-1.33341	0	1	1	no
XLOC_003543	XLOC_003543	-	1:167490376-167490875	siNT	siPAX9	OK	1.82648	0.724857	-1.3333	-1.11713	0.0679	0.203775	no
XLOC_021543	XLOC_021543	-	2:91768686-91768789	siNT	siPAX9	OK	333.117	132.265	-1.3326	-1.05249	0.0768	0.219398	no
XLOC_012750	XLOC_012750	-	15:21009238-21009656	siNT	siPAX9	OK	15.1718	6.02505	-1.33235	-2.00387	0.001	0.00917669	yes
XLOC_040493	XLOC_040493	GPC3	X:132669775-133119673	siNT	siPAX9	NOTEST	0.0231251	0.00918838	-1.33157	0	1	1	no
XLOC_038864	XLOC_038864	-	9:30690582-30690737	siNT	siPAX9	OK	559.502	222.337	-1.33139	-2.24531	0.00035	0.00384775	yes
XLOC_030631	XLOC_030631	CAP2	6:17393735-17558023	siNT	siPAX9	OK	5.50605	2.18804	-1.33138	-2.74533	5e-05	0.000738351	yes
XLOC_032278	XLOC_032278	-	6:56296752-56296961	siNT	siPAX9	OK	39.8645	15.8431	-1.33125	-1.48907	0.0142	0.0728233	no
XLOC_017282	XLOC_017282	-	18:45346193-45346641	siNT	siPAX9	OK	1.20972	0.48088	-1.33092	-0.919264	0.1535	0.331945	no
XLOC_037229	XLOC_037229	-	8:63056718-63056821	siNT	siPAX9	OK	451.231	179.425	-1.33049	-2.02432	0.06565	0.199676	no
XLOC_030402	XLOC_030402	-	5:150387874-150388476	siNT	siPAX9	OK	0.714865	0.284309	-1.33021	-0.950071	0.1519	0.329476	no
XLOC_022390	XLOC_022390	PROCR	20:33759739-33765165	siNT	siPAX9	OK	36.0224	14.3339	-1.32946	-3.35665	5e-05	0.000738351	yes
XLOC_015082	XLOC_015082	FKBP10	17:39968599-39979469	siNT	siPAX9	OK	39.5937	15.7626	-1.32876	-3.38025	5e-05	0.000738351	yes
XLOC_032189	XLOC_032189	-	6:36086871-36087302	siNT	siPAX9	OK	1.23756	0.492755	-1.32856	-0.992967	0.1448	0.320853	no
XLOC_001952	XLOC_001952	LOC101929023	1:116966345-117021448	siNT	siPAX9	NOTEST	0.165596	0.0659414	-1.32841	0	1	1	no
XLOC_003099	XLOC_003099	-	1:110788508-110789176	siNT	siPAX9	OK	1.56496	0.623389	-1.32792	-1.26092	0.06275	0.194715	no
XLOC_003411	XLOC_003411	-	1:153689728-153689990	siNT	siPAX9	OK	16.8745	6.72209	-1.32786	-1.43089	0.0197	0.0922971	no
XLOC_032219	XLOC_032219	-	6:43278062-43278157	siNT	siPAX9	OK	5966.54	2377.25	-1.3276	-2.18938	0.00065	0.00645722	yes
XLOC_023066	XLOC_023066	-	20:29652330-29652496	siNT	siPAX9	OK	43.6276	17.3928	-1.32675	-1.14363	0.0626	0.194448	no
XLOC_009453	XLOC_009453	-	12:102134602-102135112	siNT	siPAX9	OK	1.40954	0.561946	-1.32672	-0.992246	0.0909	0.242628	no
XLOC_006242	XLOC_006242	SERPINH1	11:75273100-75283849	siNT	siPAX9	OK	72.8916	29.0699	-1.32622	-3.76674	5e-05	0.000738351	yes
XLOC_020178	XLOC_020178	SGO2	2:201390864-201448818	siNT	siPAX9	OK	4.84726	1.93346	-1.32598	-2.86285	5e-05	0.000738351	yes
XLOC_021531	XLOC_021531	-	2:88016118-88016395	siNT	siPAX9	OK	9.41987	3.75905	-1.32534	-1.25787	0.037	0.140957	no
XLOC_024171	XLOC_024171	XBP1	22:29190547-29196560	siNT	siPAX9	OK	66.2123	26.4253	-1.32518	-3.60293	5e-05	0.000738351	yes
XLOC_017310	XLOC_017310	-	18:55505794-55506108	siNT	siPAX9	OK	191.705	76.5445	-1.32452	-2.9719	5e-05	0.000738351	yes
XLOC_037742	XLOC_037742	LOC105379252	9:69476016-69481677	siNT	siPAX9	NOTEST	0.129608	0.0517552	-1.32438	0	1	1	no
XLOC_027830	XLOC_027830	-	4:9804657-9805131	siNT	siPAX9	OK	1.03569	0.413621	-1.32422	-0.967389	0.14865	0.325973	no
XLOC_003037	XLOC_003037	-	1:91489770-91489849	siNT	siPAX9	OK	1543.1	616.291	-1.32415	-1.56959	0.13065	0.301226	no
XLOC_025740	XLOC_025740	KLF15	3:126061477-126076236	siNT	siPAX9	OK	3.08565	1.23265	-1.32381	-2.25949	0.0007	0.00685915	yes
XLOC_021683	XLOC_021683	-	2:113371901-113372487	siNT	siPAX9	OK	1.44154	0.575942	-1.32362	-1.12723	0.06665	0.201573	no
XLOC_001173	XLOC_001173	KCNK2	1:215178884-215410436	siNT	siPAX9	OK	5.0908	2.03428	-1.32338	-2.72502	5e-05	0.000738351	yes
XLOC_002783	XLOC_002783	-	1:27533379-27534176	siNT	siPAX9	OK	342.162	136.77	-1.32293	-3.79835	5e-05	0.000738351	yes
XLOC_029957	XLOC_029957	-	5:64788988-64789442	siNT	siPAX9	OK	1.15602	0.462091	-1.32291	-0.906679	0.1594	0.339597	no
XLOC_009503	XLOC_009503	-	12:116392953-116393889	siNT	siPAX9	OK	1.13488	0.453889	-1.32213	-1.28865	0.0313	0.126305	no
XLOC_038695	XLOC_038695	-	9:2715725-2716930	siNT	siPAX9	OK	0.847327	0.339021	-1.32154	-1.3096	0.03445	0.134641	no
XLOC_013567	XLOC_013567	CBFB	16:67063049-67134958	siNT	siPAX9	OK	34.5391	13.8264	-1.32081	-3.67741	5e-05	0.000738351	yes
XLOC_021951	XLOC_021951	-	2:172850769-172851434	siNT	siPAX9	OK	0.959929	0.38429	-1.32073	-1.03078	0.09875	0.25576	no
XLOC_009685	XLOC_009685	HNRNPA1L2	13:53191604-53217919	siNT	siPAX9	OK	67.4472	27.0021	-1.32069	-3.76267	5e-05	0.000738351	yes
XLOC_040268	XLOC_040268	ALAS2	X:55026755-55057497	siNT	siPAX9	NOTEST	0.0255943	0.0102478	-1.32052	0	1	1	no
XLOC_012751	XLOC_012751	-	15:21009752-21010057	siNT	siPAX9	OK	35.463	14.1995	-1.32047	-2.04146	0.001	0.00917669	yes
XLOC_039347	XLOC_039347	-	9:100561338-100561425	siNT	siPAX9	OK	535.688	214.564	-1.31998	-65.0056	0.2525	0.449004	no
XLOC_003038	XLOC_003038	-	1:91515155-91515286	siNT	siPAX9	OK	11935.5	4782.97	-1.31928	-3.41839	5e-05	0.000738351	yes
XLOC_015822	XLOC_015822	ZNF385C	17:40118758-40190044	siNT	siPAX9	NOTEST	0.0365922	0.0146655	-1.31912	0	1	1	no
XLOC_022515	XLOC_022515	CASS4	20:54987167-55034396	siNT	siPAX9	NOTEST	0.0645495	0.0258823	-1.31844	0	1	1	no
XLOC_030952	XLOC_030952	BEND6	6:56819772-56892142	siNT	siPAX9	OK	1.2392	0.496907	-1.31836	-1.90781	0.00215	0.0171994	yes
XLOC_008007	XLOC_008007	NR4A1	12:52416615-52453291	siNT	siPAX9	OK	1.12842	0.452548	-1.31816	-1.80846	0.0021	0.0168884	yes
XLOC_023580	XLOC_023580	-	21:15199136-15199225	siNT	siPAX9	OK	2668.58	1070.23	-1.31815	-1.54232	0.0097	0.0546493	no
XLOC_040729	XLOC_040729	-	X:30636067-30636293	siNT	siPAX9	OK	21.1564	8.48536	-1.31805	-1.31493	0.03255	0.129626	no
XLOC_026532	XLOC_026532	-	3:155830782-155830889	siNT	siPAX9	OK	590.799	237.026	-1.31762	-1.37378	0.02575	0.110747	no
XLOC_028238	XLOC_028238	-	4:104291382-104291474	siNT	siPAX9	OK	538.263	215.96	-1.31755	-0.942609	0.1123	0.277164	no
XLOC_007692	XLOC_007692	-	11:114206047-114208173	siNT	siPAX9	OK	0.877542	0.352173	-1.31718	-1.63026	0.0095	0.0538557	no
XLOC_005669	XLOC_005669	-	10:135158112-135158442	siNT	siPAX9	OK	5.15317	2.0685	-1.31688	-1.1703	0.05055	0.170596	no
XLOC_029996	XLOC_029996	-	5:67510928-67511479	siNT	siPAX9	OK	1.83283	0.73579	-1.3167	-1.15235	0.05445	0.178724	no
XLOC_035430	XLOC_035430	-	7:37795304-37796066	siNT	siPAX9	OK	0.636479	0.255521	-1.31667	-0.924118	0.15095	0.32828	no
XLOC_037173	XLOC_037173	-	8:41116122-41116672	siNT	siPAX9	OK	0.728151	0.292641	-1.31511	-0.769211	0.172	0.356786	no
XLOC_039257	XLOC_039257	-	9:88465735-88466535	siNT	siPAX9	OK	0.95852	0.385287	-1.31487	-1.11533	0.0639	0.196919	no
XLOC_020167	XLOC_020167	CCDC150	2:197504355-197597530	siNT	siPAX9	OK	1.15733	0.465251	-1.31472	-2.10694	0.0008	0.00764168	yes
XLOC_021527	XLOC_021527	-	2:87994176-87994813	siNT	siPAX9	OK	0.969612	0.389812	-1.31463	-0.951532	0.10925	0.272342	no
XLOC_028495	XLOC_028495	-	4:174554865-174554975	siNT	siPAX9	OK	595.035	239.226	-1.3146	-1.44918	0.02075	0.0956419	no
XLOC_041163	XLOC_041163	-	X:101034686-101035497	siNT	siPAX9	OK	2.05708	0.827029	-1.31459	-1.46687	0.0197	0.0922971	no
[truncated: 39,657 more rows]

## Sheet: Comparison to Other Screens
RNA-seq all differentially expressed	Downregulated (1) or Upregulated (0)?	Farley-Barnes et al. Overlap	Badertscher et al. Overlap	Neumuller Drosophila Overlap	Neumuller Yeast Overlap	SUM
FBL	1	0	1	1	1	3
ALDH3A1	0	0	1	1	0	2
EIF3E	1	0	1	1	0	2
HNRNPA1	1	0	0	1	1	2
HNRNPA1L2	1	0	0	1	1	2
KIF11	1	0	0	1	1	2
PRKCE	0	0	0	1	1	2
RPL13A	1	0	1	0	1	2
RPL23	1	0	1	1	0	2
RPL5	1	0	1	1	0	2
RPS23	1	0	1	0	1	2
RPS28	0	1	1	0	0	2
RPS9	1	1	1	0	0	2
UGT1A1	0	0	1	1	0	2
ACTR3B	1	0	0	0	1	1
AKR1B1	0	0	0	1	0	1
AKR1C1	0	0	0	1	0	1
AKR1C2	0	0	0	1	0	1
AKR1C4	0	0	0	1	0	1
ALDH3B1	0	0	0	1	0	1
ALDH3B2	0	0	0	1	0	1
ALDOC	1	0	0	1	0	1
ALPP	0	0	0	1	0	1
ANKRD54	0	0	0	1	0	1
ATP5A1	1	0	0	1	0	1
ATP6V0A4	0	0	0	1	0	1
AURKA	1	0	0	0	1	1
AURKB	1	0	0	0	1	1
CA13	1	0	0	1	0	1
CA2	0	0	0	1	0	1
CALML3	0	0	0	0	1	1
CAMSAP3	0	0	0	1	0	1
CCDC34	1	1	0	0	0	1
CCNA1	1	0	0	1	0	1
CCNA2	0	0	0	1	0	1
CDC7	0	0	0	0	1	1
CDK1	1	0	0	0	1	1
CDK6	1	0	0	0	1	1
CDK9	0	0	0	1	0	1
CDRT1	0	0	0	0	1	1
CHN2	0	1	0	0	0	1
CHTF18	0	0	0	1	0	1
CKS1B	0	0	0	0	1	1
CKS2	0	0	0	0	1	1
CLCN5	0	0	1	0	0	1
CPA4	0	0	0	1	0	1
DDX60	0	0	0	0	1	1
DDX60L	0	0	0	0	1	1
DPYSL3	0	0	0	1	0	1
EPB41L2	0	1	0	0	0	1
FBXO32	0	0	0	1	0	1
FBXW10	0	0	0	0	1	1
FOXC2	0	0	0	1	0	1
GAB2	0	0	0	1	0	1
GCH1	0	0	0	1	0	1
GK	0	0	0	1	0	1
GPC2	0	0	0	1	0	1
GPC4	0	0	0	1	0	1
GPNMB	0	0	1	0	0	1
GPSM3	0	0	1	0	0	1
GPT2	0	0	0	0	1	1
HECW2	0	0	0	0	1	1
HIST1H3D	0	0	0	0	1	1
HIST1H3E	0	0	0	0	1	1
HIST1H4H	0	0	0	0	1	1
HSPA2	0	0	0	0	1	1
HSPA8	1	0	0	0	1	1
IARS	1	0	0	0	1	1
ID1	0	0	1	0	0	1
IPO5	1	0	0	0	1	1
KCTD11	0	1	0	0	0	1
KIF14	0	0	0	0	1	1
KIF15	0	0	0	0	1	1
KIF18A	0	0	0	1	0	1
KIF18B	1	0	0	1	0	1
KIF3C	0	0	0	0	1	1
KXD1	1	0	0	1	0	1
LGI4	0	0	0	1	0	1
LONRF3	0	0	0	1	0	1
LRP8	0	0	0	1	0	1
LSM6	0	0	0	1	0	1
LTF	0	0	1	0	0	1
MCM10	1	0	0	0	1	1
MRC2	1	0	1	0	0	1
NCAPD2	1	0	0	0	1	1
NCAPH	0	0	0	0	1	1
NCF2	0	0	1	0	0	1
OPTN	0	1	0	0	0	1
ORC6	1	0	0	1	0	1
PCK2	1	0	0	1	0	1
PCSK4	0	0	0	0	1	1
PCSK5	0	0	0	0	1	1
PCSK6	0	0	0	0	1	1
PLK1	0	0	0	0	1	1
PLK2	0	0	0	0	1	1
PLK4	0	0	0	0	1	1
PRKCA	0	0	0	0	1	1
PXDN	0	0	1	0	0	1
RAB26	0	0	0	0	1	1
RAB36	0	0	0	0	1	1
RALGPS1	0	0	0	1	0	1
RAP2B	0	0	0	1	0	1
RBMS3	0	0	0	1	0	1
RFC3	1	0	0	0	1	1
RHBDL2	0	0	0	1	0	1
RHOB	0	0	0	1	0	1
RHOV	0	0	0	0	1	1
RPL10A	1	0	1	0	0	1
RPL12	1	0	0	1	0	1
RPL17	1	0	1	0	0	1
RPL22L1	1	0	0	0	1	1
RPL3	1	0	1	0	0	1
RPS6	1	0	1	0	0	1
RSL24D1	1	1	0	0	0	1
SCD5	0	0	0	0	1	1
SEMA6A	0	0	1	0	0	1
SESN3	0	0	0	1	0	1
SGCE	0	0	0	1	0	1
SLC25A6	1	0	0	1	0	1
SLC26A1	0	0	0	0	1	1
SLC26A9	0	0	0	0	1	1
SLCO3A1	0	0	0	1	0	1
SLIT2	0	0	0	1	0	1
SMC4	1	0	0	0	1	1
SNRPE	1	0	1	0	0	1
SNRPF	1	0	1	0	0	1
SOX7	1	0	0	1	0	1
SPSB1	0	0	0	1	0	1
STK38	0	0	0	1	0	1
STMN1	1	0	0	1	0	1
STMN3	0	0	0	1	0	1
TAF13	0	0	0	0	1	1
TBC1D5	0	1	0	0	0	1
TMC6	0	0	0	1	0	1
TMC7	0	0	0	1	0	1
TMPO	1	0	1	0	0	1
TMX4	0	0	0	1	0	1
TONSL	0	0	0	1	0	1
TPST1	0	0	0	1	0	1
TSTA3	0	0	0	1	0	1
TTK	1	0	0	0	1	1
TUFT1	0	1	0	0	0	1
TVP23B	0	0	0	1	0	1
UBA7	0	0	0	0	1	1
UBE2C	0	0	0	1	0	1
UGT1A10	0	0	0	1	0	1
UGT1A3	0	0	0	1	0	1
UGT1A4	0	0	0	1	0	1
UGT1A5	0	0	0	1	0	1
UGT1A6	0	0	0	1	0	1
UGT1A7	0	0	0	1	0	1
UGT1A8	0	0	0	1	0	1
UGT1A9	0	0	0	1	0	1
UGT8	0	0	0	1	0	1
WDHD1	0	0	0	0	1	1
WNT7B	0	0	1	0	0	1
43160	0	0	0	0	0	0
43347	0	0	0	0	0	0
ABAT	0	0	0	0	0	0
ABCA12	0	0	0	0	0	0
ABCA7	0	0	0	0	0	0
ABCD1	0	0	0	0	0	0
ABCD2	0	0	0	0	0	0
ABHD5	0	0	0	0	0	0
ACACB	0	0	0	0	0	0
ACOX2	0	0	0	0	0	0
ACPP	0	0	0	0	0	0
ADAM19	0	0	0	0	0	0
ADAMTS7	0	0	0	0	0	0
ADAMTSL4-AS1	0	0	0	0	0	0
ADGRF1	0	0	0	0	0	0
ADGRF4	0	0	0	0	0	0
ADGRG1	0	0	0	0	0	0
ADHFE1	0	0	0	0	0	0
ADM	0	0	0	0	0	0
ADM2	0	0	0	0	0	0
ADORA1	0	0	0	0	0	0
ADORA2B	0	0	0	0	0	0
ADRB2	0	0	0	0	0	0
ADSL	0	0	0	0	0	0
ADSS	0	0	0	0	0	0
ADSSL1	0	0	0	0	0	0
ADTRP	1	0	0	0	0	0
AFAP1L2	0	0	0	0	0	0
AIF1L	0	0	0	0	0	0
AIM1L	0	0	0	0	0	0
AKAP13	0	0	0	0	0	0
ALDH1A3	0	0	0	0	0	0
ALDH1L1	0	0	0	0	0	0
ALDH1L2	1	0	0	0	0	0
ALPK3	0	0	0	0	0	0
AMIGO1	0	0	0	0	0	0
AMN1	0	0	0	0	0	0
AMOTL2	0	0	0	0	0	0
AMY2A	0	0	0	0	0	0
AMY2B	0	0	0	0	0	0
ANGPT1	0	0	0	0	0	0
ANK2	0	0	0	0	0	0
ANKH	0	0	0	0	0	0
ANKK1	0	0	0	0	0	0
ANKRD18B	1	0	0	0	0	0
ANKRD2	0	0	0	0	0	0
ANKRD20A11P	0	0	0	0	0	0
ANKRD20A12P	0	0	0	0	0	0
ANKRD22	0	0	0	0	0	0
ANKRD30BL	0	0	0	0	0	0
ANKRD33B	0	0	0	0	0	0
ANKS1B	0	0	0	0	0	0
ANP32B	1	0	0	0	0	0
ANXA6	1	0	0	0	0	0
AOC2	0	0	0	0	0	0
AOX1	0	0	0	0	0	0
AP5B1	0	0	0	0	0	0
APCDD1	0	0	0	0	0	0
APH1B	0	0	0	0	0	0
APOBEC3A	0	0	0	0	0	0
APOBEC3A_B	0	0	0	0	0	0
APOBEC3B	0	0	0	0	0	0
APOBEC3H	0	0	0	0	0	0
APOL2	0	0	0	0	0	0
APOLD1	0	0	0	0	0	0
ARHGAP11A	1	0	0	0	0	0
ARHGAP11B	0	0	0	0	0	0
ARHGAP25	0	0	0	0	0	0
ARHGAP30	0	0	0	0	0	0
ARHGEF10L	0	0	0	0	0	0
ARHGEF25	0	0	0	0	0	0
ARHGEF37	0	0	0	0	0	0
ARID3A	0	0	0	0	0	0
ARL14	0	0	0	0	0	0
ARL4C	0	0	0	0	0	0
ARL4D	0	0	0	0	0	0
ARMCX3	0	0	0	0	0	0
ARNT2	1	0	0	0	0	0
ARRB1	0	0	0	0	0	0
ARRDC4	0	0	0	0	0	0
ASF1B	0	0	0	0	0	0
ASIC1	0	0	0	0	0	0
ASMTL-AS1	0	0	0	0	0	0
ASNS	0	0	0	0	0	0
ASPM	0	0	0	0	0	0
ATAD2	1	0	0	0	0	0
ATAD5	0	0	0	0	0	0
ATF4	0	0	0	0	0	0
ATOH8	0	0	0	0	0	0
ATP10B	0	0	0	0	0	0
ATP8B2	1	0	0	0	0	0
AZGP1	0	0	0	0	0	0
B3GALNT1	0	0	0	0	0	0
B3GNT2	0	0	0	0	0	0
B4GALT3	0	0	0	0	0	0
BACE2	0	0	0	0	0	0
BACH2	0	0	0	0	0	0
BAIAP2L2	0	0	0	0	0	0
BATF3	0	0	0	0	0	0
BEGAIN	0	0	0	0	0	0
BEND6	0	0	0	0	0	0
BFSP1	0	0	0	0	0	0
BICC1	0	0	0	0	0	0
BIRC5	0	0	0	0	0	0
BLM	1	0	0	0	0	0
BLMH	0	0	0	0	0	0
BMF	0	0	0	0	0	0
BMP2	0	0	0	0	0	0
BNIPL	0	0	0	0	0	0
BOD1L2	0	0	0	0	0	0
BRCA1	0	0	0	0	0	0
BRCA2	1	0	0	0	0	0
BRCAT54	0	0	0	0	0	0
BRIP1	0	0	0	0	0	0
BSPRY	0	0	0	0	0	0
BTBD11	0	0	0	0	0	0
BTG1	0	0	0	0	0	0
BUB1	0	0	0	0	0	0
C10orf54	0	0	0	0	0	0
C11orf91	0	0	0	0	0	0
C14orf93	0	0	0	0	0	0
C15orf48	0	0	0	0	0	0
C15orf52	0	0	0	0	0	0
C18orf32	0	0	0	0	0	0
C18orf54	0	0	0	0	0	0
C19orf48	0	0	0	0	0	0
C19orf66	0	0	0	0	0	0
C1orf116	0	0	0	0	0	0
C1orf132	0	0	0	0	0	0
C1orf54	0	0	0	0	0	0
C1orf74	0	0	0	0	0	0
C1QTNF1	0	0	0	0	0	0
C1QTNF6	0	0	0	0	0	0
C1R	0	0	0	0	0	0
C21orf58	0	0	0	0	0	0
C3	0	0	0	0	0	0
C4orf32	0	0	0	0	0	0
C5	0	0	0	0	0	0
C5AR1	0	0	0	0	0	0
C5AR2	0	0	0	0	0	0
C6orf48	0	0	0	0	0	0
CA9	0	0	0	0	0	0
CACFD1	0	0	0	0	0	0
CADPS2	0	0	0	0	0	0
CALB1	0	0	0	0	0	0
CAMK2B	0	0	0	0	0	0
CAP2	0	0	0	0	0	0
CAPN6	0	0	0	0	0	0
CAPN8	0	0	0	0	0	0
CARD18	0	0	0	0	0	0
CARS	0	0	0	0	0	0
CASP10	0	0	0	0	0	0
CASZ1	0	0	0	0	0	0
CBFB	1	0	0	0	0	0
CBS	1	0	0	0	0	0
CBSL	1	0	0	0	0	0
CBX1	1	0	0	0	0	0
CBX5	1	0	0	0	0	0
CCDC107	0	0	0	0	0	0
CCDC150	0	0	0	0	0	0
CCDC169	0	0	0	0	0	0
CCDC169-SOHLH2	0	0	0	0	0	0
CCDC18-AS1	0	0	0	0	0	0
CCDC78	0	0	0	0	0	0
CCDC80	0	0	0	0	0	0
CCDC88B	0	0	0	0	0	0
CCL28	0	0	0	0	0	0
CCNB1	1	0	0	0	0	0
CCNB1IP1	0	0	0	0	0	0
CCNB2	1	0	0	0	0	0
CCNJL	0	0	0	0	0	0
CCSER2	0	0	0	0	0	0
CD14	0	0	0	0	0	0
CD1D	0	0	0	0	0	0
CD24	0	0	0	0	0	0
CD320	0	0	0	0	0	0
CD36	0	0	0	0	0	0
CD82	0	0	0	0	0	0
CD99L2	0	0	0	0	0	0
CDC20	0	0	0	0	0	0
CDC45	0	0	0	0	0	0
CDC6	0	0	0	0	0	0
CDCA2	0	0	0	0	0	0
CDCA3	0	0	0	0	0	0
CDCA5	0	0	0	0	0	0
CDCA7	0	0	0	0	0	0
CDCA8	1	0	0	0	0	0
CDH1	0	0	0	0	0	0
CDH16	0	0	0	0	0	0
CDH2	0	0	0	0	0	0
CDKL3	0	0	0	0	0	0
CDKN1A	0	0	0	0	0	0
CDKN1C	0	0	0	0	0	0
CDKN2C	0	0	0	0	0	0
CDKN2D	0	0	0	0	0	0
CDKN3	0	0	0	0	0	0
CDR2L	0	0	0	0	0	0
CDSN	0	0	0	0	0	0
CDT1	0	0	0	0	0	0
CEACAM6	0	0	0	0	0	0
CEL	0	0	0	0	0	0
CENPA	0	0	0	0	0	0
CENPE	0	0	0	0	0	0
CENPF	0	0	0	0	0	0
CENPH	1	0	0	0	0	0
CENPI	0	0	0	0	0	0
CENPK	0	0	0	0	0	0
CENPM	0	0	0	0	0	0
CENPN	0	0	0	0	0	0
CENPQ	0	0	0	0	0	0
CENPU	0	0	0	0	0	0
CENPW	0	0	0	0	0	0
CEP128	0	0	0	0	0	0
CEP55	0	0	0	0	0	0
CES1	0	0	0	0	0	0
CES1P2	0	0	0	0	0	0
CES4A	0	0	0	0	0	0
CFB	0	0	0	0	0	0
CFLAR	0	0	0	0	0	0
CGN	0	0	0	0	0	0
CHAC1	0	0	0	0	0	0
CHAD	0	0	0	0	0	0
CHAF1B	0	0	0	0	0	0
CHEK1	0	0	0	0	0	0
CHGB	0	0	0	0	0	0
CHI3L1	0	0	0	0	0	0
CHI3L2	0	0	0	0	0	0
CHRNA9	0	0	0	0	0	0
CHRNB1	0	0	0	0	0	0
CHST2	0	0	0	0	0	0
CHST7	0	0	0	0	0	0
CISH	0	0	0	0	0	0
CIT	0	0	0	0	0	0
CKAP2L	0	0	0	0	0	0
CKLF	0	0	0	0	0	0
CKLF-CMTM1	0	0	0	0	0	0
CLCF1	0	0	0	0	0	0
CLDN16	0	0	0	0	0	0
CLDN23	0	0	0	0	0	0
CLDN4	0	0	0	0	0	0
CLEC2B	0	0	0	0	0	0
CLEC2D	0	0	0	0	0	0
CLSPN	0	0	0	0	0	0
CMPK2	0	0	0	0	0	0
CMTM1	0	0	0	0	0	0
CMTM6	0	0	0	0	0	0
CNGB1	0	0	0	0	0	0
CNIH1	0	0	0	0	0	0
CNTLN	0	0	0	0	0	0
COL1A1	0	0	0	0	0	0
COL28A1	0	0	0	0	0	0
COL2A1	0	0	0	0	0	0
COL4A1	0	0	0	0	0	0
COL4A2	0	0	0	0	0	0
COL7A1	0	0	0	0	0	0
COMMD10	0	0	0	0	0	0
COQ8A	0	0	0	0	0	0
CPD	0	0	0	0	0	0
CPE	0	0	0	0	0	0
CPEB2	0	0	0	0	0	0
CPEB3	0	0	0	0	0	0
CPEB4	0	0	0	0	0	0
CPM	0	0	0	0	0	0
CPNE2	0	0	0	0	0	0
CPQ	0	0	0	0	0	0
CPS1	1	0	0	0	0	0
CPSF1	0	0	0	0	0	0
CPVL	0	0	0	0	0	0
CRABP2	0	0	0	0	0	0
CRAT	0	0	0	0	0	0
CREB5	0	0	0	0	0	0
CREBL2	0	0	0	0	0	0
CROT	0	0	0	0	0	0
CRTAP	0	0	0	0	0	0
CSF1R	0	0	0	0	0	0
CST3	0	0	0	0	0	0
CST6	0	0	0	0	0	0
CSTA	0	0	0	0	0	0
CTDSP2	0	0	0	0	0	0
CTGF	0	0	0	0	0	0
CTSS	0	0	0	0	0	0
CTSV	0	0	0	0	0	0
CTXN1	0	0	0	0	0	0
CXADR	0	0	0	0	0	0
CXADRP3	0	0	0	0	0	0
CXCL2	0	0	0	0	0	0
CXCR1	0	0	0	0	0	0
CYB5R1	0	0	0	0	0	0
CYLD	0	0	0	0	0	0
CYP1A1	0	0	0	0	0	0
CYP1B1	0	0	0	0	0	0
CYP21A1P	0	0	0	0	0	0
CYP21A2	0	0	0	0	0	0
CYP27B1	0	0	0	0	0	0
CYP2D6	0	0	0	0	0	0
CYP4B1	0	0	0	0	0	0
CYP4F2	0	0	0	0	0	0
CYP4F29P	0	0	0	0	0	0
CYP4F3	0	0	0	0	0	0
CYP4F35P	0	0	0	0	0	0
CYP4V2	0	0	0	0	0	0
CYP4X1	0	0	0	0	0	0
CYP4Z2P	0	0	0	0	0	0
CYSRT1	0	0	0	0	0	0
DANCR	0	0	0	0	0	0
DAPK1	0	0	0	0	0	0
DAPP1	0	0	0	0	0	0
DBF4B	0	0	0	0	0	0
DCN	0	0	0	0	0	0
DCUN1D3	0	0	0	0	0	0
DDAH2	0	0	0	0	0	0
DDC	0	0	0	0	0	0
DDN	0	0	0	0	0	0
DDX12P	0	0	0	0	0	0
DDX58	0	0	0	0	0	0
DEFB1	0	0	0	0	0	0
DEK	1	0	0	0	0	0
DENND2C	0	0	0	0	0	0
DENND2D	0	0	0	0	0	0
DEPDC1	1	0	0	0	0	0
DEPDC1B	0	0	0	0	0	0
DESI2	0	0	0	0	0	0
DGCR9	0	0	0	0	0	0
DHRS3	0	0	0	0	0	0
DHX58	0	0	0	0	0	0
DIAPH3	0	0	0	0	0	0
DKK1	0	0	0	0	0	0
DLGAP5	0	0	0	0	0	0
DLL1	0	0	0	0	0	0
DLL3	0	0	0	0	0	0
DLX2	0	0	0	0	0	0
DNAJB2	0	0	0	0	0	0
DNAJC28	0	0	0	0	0	0
DOCK10	0	0	0	0	0	0
DPH5	0	0	0	0	0	0
DPY19L2P2	0	0	0	0	0	0
DPYD	0	0	0	0	0	0
DQX1	0	0	0	0	0	0
DSC2	0	0	0	0	0	0
DSCC1	0	0	0	0	0	0
DSEL	0	0	0	0	0	0
DSG3	0	0	0	0	0	0
DTWD1	1	0	0	0	0	0
DTYMK	0	0	0	0	0	0
DUOX1	0	0	0	0	0	0
DUOXA1	0	0	0	0	0	0
DUSP8	0	0	0	0	0	0
DUSP9	0	0	0	0	0	0
DYRK4	0	0	0	0	0	0
DYSF	0	0	0	0	0	0
DZIP1	0	0	0	0	0	0
E2F5	1	0	0	0	0	0
E2F8	0	0	0	0	0	0
EDN1	0	0	0	0	0	0
EDN2	0	0	0	0	0	0
EFNB3	0	0	0	0	0	0
EHF	0	0	0	0	0	0
EIF2A	1	0	0	0	0	0
EIF2S3	1	0	0	0	0	0
EIF3L	1	0	0	0	0	0
EIF4B	0	0	0	0	0	0
EIF4EBP1	0	0	0	0	0	0
ELF3	0	0	0	0	0	0
ELK1	0	0	0	0	0	0
ELOVL6	0	0	0	0	0	0
EMP1	0	0	0	0	0	0
EMP3	0	0	0	0	0	0
ENPP4	0	0	0	0	0	0
EOGT	0	0	0	0	0	0
EOMES	0	0	0	0	0	0
EPB41L4A-AS1	0	0	0	0	0	0
EPCAM	0	0	0	0	0	0
EPHA4	0	0	0	0	0	0
EPHB3	0	0	0	0	0	0
EPHB6	1	0	0	0	0	0
EPHX4	0	0	0	0	0	0
EPPK1	0	0	0	0	0	0
EPS8L1	0	0	0	0	0	0
ERBB3	0	0	0	0	0	0
ERCC6	0	0	0	0	0	0
EREG	0	0	0	0	0	0
ERFE	0	0	0	0	0	0
ERMP1	1	0	0	0	0	0
ERV3-1	0	0	0	0	0	0
ERVK13-1	0	0	0	0	0	0
ERVMER34-1	0	0	0	0	0	0
ESCO2	0	0	0	0	0	0
ESD	0	0	0	0	0	0
ESPL1	0	0	0	0	0	0
ESR2	0	0	0	0	0	0
ETS2	0	0	0	0	0	0
ETV1	0	0	0	0	0	0
ETV5	0	0	0	0	0	0
EVA1B	0	0	0	0	0	0
EVPLL	0	0	0	0	0	0
EXO1	1	0	0	0	0	0
EYA1	0	0	0	0	0	0
EYA2	0	0	0	0	0	0
F3	0	0	0	0	0	0
F5	0	0	0	0	0	0
FADS2	0	0	0	0	0	0
FAM107B	0	0	0	0	0	0
FAM151B	0	0	0	0	0	0
FAM174B	0	0	0	0	0	0
FAM198B	0	0	0	0	0	0
FAM19A2	0	0	0	0	0	0
FAM201A	0	0	0	0	0	0
FAM213A	0	0	0	0	0	0
FAM214B	0	0	0	0	0	0
FAM25C	0	0	0	0	0	0
FAM43A	0	0	0	0	0	0
FAM46A	0	0	0	0	0	0
FAM46B	0	0	0	0	0	0
FAM47E	0	0	0	0	0	0
FAM47E-STBD1	0	0	0	0	0	0
FAM63B	0	0	0	0	0	0
FAM64A	1	0	0	0	0	0
FAM72A	0	0	0	0	0	0
FAM72B	0	0	0	0	0	0
FAM72C	0	0	0	0	0	0
FAM72D	0	0	0	0	0	0
FAM78B	0	0	0	0	0	0
FAM81A	0	0	0	0	0	0
FAM84A	0	0	0	0	0	0
FANCD2	1	0	0	0	0	0
FANCG	1	0	0	0	0	0
FANK1	0	0	0	0	0	0
FAP	0	0	0	0	0	0
FAT4	0	0	0	0	0	0
FAXC	0	0	0	0	0	0
FBN2	0	0	0	0	0	0
FBXO10	0	0	0	0	0	0
FBXO17	0	0	0	0	0	0
FBXO36	1	0	0	0	0	0
FBXO39	0	0	0	0	0	0
FBXO4	0	0	0	0	0	0
FBXO5	0	0	0	0	0	0
FEZ1	0	0	0	0	0	0
FGFR3	1	0	0	0	0	0
FGL1	0	0	0	0	0	0
FHL1	1	0	0	0	0	0
FHOD3	0	0	0	0	0	0
FICD	0	0	0	0	0	0
FKBP10	1	0	0	0	0	0
FLG-AS1	0	0	0	0	0	0
FLI1	0	0	0	0	0	0
FLJ41200	0	0	0	0	0	0
FLRT3	0	0	0	0	0	0
FLT3LG	0	0	0	0	0	0
FLVCR2	0	0	0	0	0	0
FMN1	0	0	0	0	0	0
FMO5	0	0	0	0	0	0
FN1	0	0	0	0	0	0
FOLR1	0	0	0	0	0	0
FOXA1	0	0	0	0	0	0
FOXF2	0	0	0	0	0	0
FOXL1	0	0	0	0	0	0
FOXO6	0	0	0	0	0	0
FOXP1	0	0	0	0	0	0
FOXQ1	0	0	0	0	0	0
FPR1	1	0	0	0	0	0
FRAS1	1	0	0	0	0	0
FRK	0	0	0	0	0	0
FRMD4A	0	0	0	0	0	0
FRMPD2	0	0	0	0	0	0
FSCN1	1	0	0	0	0	0
FSTL3	0	0	0	0	0	0
FTL	0	0	0	0	0	0
FUT1	0	0	0	0	0	0
FXYD2	0	0	0	0	0	0
FXYD3	0	0	0	0	0	0
FXYD6	0	0	0	0	0	0
FXYD6-FXYD2	0	0	0	0	0	0
FYB	0	0	0	0	0	0
FYN	0	0	0	0	0	0
FZD1	0	0	0	0	0	0
FZD4	0	0	0	0	0	0
GADD45A	0	0	0	0	0	0
GALNT14	0	0	0	0	0	0
GALNT15	0	0	0	0	0	0
GAN	0	0	0	0	0	0
GAREM1	0	0	0	0	0	0
GARS	1	0	0	0	0	0
GAS2L2	0	0	0	0	0	0
GAS2L3	0	0	0	0	0	0
GAS5	0	0	0	0	0	0
GAST	0	0	0	0	0	0
GATA2	0	0	0	0	0	0
GBP1	0	0	0	0	0	0
GBP3	0	0	0	0	0	0
GCNT3	0	0	0	0	0	0
GCNT4	0	0	0	0	0	0
GCSAM	0	0	0	0	0	0
GDPD3	0	0	0	0	0	0
GDPD5	0	0	0	0	0	0
GGH	0	0	0	0	0	0
GGT5	1	0	0	0	0	0
GGT6	0	0	0	0	0	0
GHR	0	0	0	0	0	0
GIMAP2	0	0	0	0	0	0
GINS1	0	0	0	0	0	0
GINS2	0	0	0	0	0	0
GIPC1	0	0	0	0	0	0
GJA3	0	0	0	0	0	0
GJC2	0	0	0	0	0	0
GLB1L2	0	0	0	0	0	0
GLDC	0	0	0	0	0	0
GLI4	0	0	0	0	0	0
GLT8D2	0	0	0	0	0	0
GMCL1	0	0	0	0	0	0
GMDS	0	0	0	0	0	0
GMFB	1	0	0	0	0	0
GNAO1	0	0	0	0	0	0
GNAT2	0	0	0	0	0	0
GNG11	0	0	0	0	0	0
GOLT1A	0	0	0	0	0	0
GPM6A	0	0	0	0	0	0
GPR141	0	0	0	0	0	0
GPR155	0	0	0	0	0	0
GPR27	0	0	0	0	0	0
GPR37L1	0	0	0	0	0	0
GPRC5A	0	0	0	0	0	0
GPX8	0	0	0	0	0	0
GRAMD1A	0	0	0	0	0	0
GRAMD2	0	0	0	0	0	0
GRAMD3	0	0	0	0	0	0
GRB14	0	0	0	0	0	0
GREB1	0	0	0	0	0	0
GREB1L	0	0	0	0	0	0
GRHL1	0	0	0	0	0	0
GRIN2D	0	0	0	0	0	0
GSDMC	0	0	0	0	0	0
GSDMD	0	0	0	0	0	0
GSN	0	0	0	0	0	0
GTSE1	0	0	0	0	0	0
GXYLT2	0	0	0	0	0	0
H19	0	0	0	0	0	0
H2AFZ	1	0	0	0	0	0
HABP4	0	0	0	0	0	0
HADH	1	0	0	0	0	0
HCG4	0	0	0	0	0	0
HDAC9	0	0	0	0	0	0
HEATR6	0	0	0	0	0	0
HELLS	1	0	0	0	0	0
HELZ2	0	0	0	0	0	0
HERC6	0	0	0	0	0	0
HES2	0	0	0	0	0	0
HIC1	0	0	0	0	0	0
HIST1H1C	0	0	0	0	0	0
HIST1H1E	0	0	0	0	0	0
HIST1H2AC	0	0	0	0	0	0
HIST1H2AD	0	0	0	0	0	0
HIST1H2BC	0	0	0	0	0	0
HIST1H2BD	0	0	0	0	0	0
HIST1H2BF	0	0	0	0	0	0
HIST1H2BG	0	0	0	0	0	0
HIST2H2BE	0	0	0	0	0	0
HJURP	1	0	0	0	0	0
HMGA1	1	0	0	0	0	0
HMGA2	1	0	0	0	0	0
HMGB2	1	0	0	0	0	0
HMGB3	1	0	0	0	0	0
HMGN2	1	0	0	0	0	0
HMGN3	0	0	0	0	0	0
HMMR	0	0	0	0	0	0
HMOX1	0	0	0	0	0	0
HNRNPA1P10	0	0	0	0	0	0
HOGA1	0	0	0	0	0	0
HOPX	0	0	0	0	0	0
HOXB9	0	0	0	0	0	0
HOXC13	0	0	0	0	0	0
HOXC13-AS	0	0	0	0	0	0
HP	0	0	0	0	0	0
HPGD	0	0	0	0	0	0
HPR	0	0	0	0	0	0
HPRT1	0	0	0	0	0	0
HR	0	0	0	0	0	0
HRAT92	0	0	0	0	0	0
HRK	0	0	0	0	0	0
HRNR	0	0	0	0	0	0
HS3ST1	0	0	0	0	0	0
HS3ST3A1	0	0	0	0	0	0
HSD17B11	0	0	0	0	0	0
HSF2BP	0	0	0	0	0	0
HSH2D	0	0	0	0	0	0
HSPB1	0	0	0	0	0	0
HSPB8	0	0	0	0	0	0
ID2	0	0	0	0	0	0
ID3	0	0	0	0	0	0
IFI27	0	0	0	0	0	0
IFI44	0	0	0	0	0	0
IFI44L	0	0	0	0	0	0
IFI6	0	0	0	0	0	0
IFIT1	0	0	0	0	0	0
IFIT2	0	0	0	0	0	0
IFIT3	0	0	0	0	0	0
IFITM10	0	0	0	0	0	0
IFITM2	0	0	0	0	0	0
IFITM3	0	0	0	0	0	0
IFNGR2	0	0	0	0	0	0
IGFBP3	0	0	0	0	0	0
IGFBP4	0	0	0	0	0	0
IGFL1	0	0	0	0	0	0
IGSF9	0	0	0	0	0	0
IKZF2	0	0	0	0	0	0
IL11	0	0	0	0	0	0
IL17D	0	0	0	0	0	0
IL17RE	0	0	0	0	0	0
IL1RN	0	0	0	0	0	0
IL22RA2	0	0	0	0	0	0
IL3RA	0	0	0	0	0	0
IL6	0	0	0	0	0	0
IMPDH2	1	0	0	0	0	0
INSC	0	0	0	0	0	0
IQGAP2	0	0	0	0	0	0
IQGAP3	1	0	0	0	0	0
IRF7	0	0	0	0	0	0
IRF9	0	0	0	0	0	0
ISG15	0	0	0	0	0	0
ISOC1	0	0	0	0	0	0
ITGA10	0	0	0	0	0	0
ITGAM	0	0	0	0	0	0
IVL	0	0	0	0	0	0
JKAMP	0	0	0	0	0	0
KANK2	0	0	0	0	0	0
KAZALD1	0	0	0	0	0	0
KBTBD8	0	0	0	0	0	0
KCCAT211	0	0	0	0	0	0
KCNK15	0	0	0	0	0	0
KCNK2	0	0	0	0	0	0
KCNK5	0	0	0	0	0	0
KCNQ5	0	0	0	0	0	0
KCNS3	0	0	0	0	0	0
KCP	0	0	0	0	0	0
KCTD15	0	0	0	0	0	0
KDELC2	0	0	0	0	0	0
KDR	0	0	0	0	0	0
KHDC1	0	0	0	0	0	0
KIAA0101	0	0	0	0	0	0
KIAA1161	0	0	0	0	0	0
KIAA1211L	0	0	0	0	0	0
KIAA1524	0	0	0	0	0	0
KIAA1644	0	0	0	0	0	0
KIF20B	0	0	0	0	0	0
KIF21B	0	0	0	0	0	0
KIF22	0	0	0	0	0	0
KIF2C	1	0	0	0	0	0
KIF4A	1	0	0	0	0	0
KIF4B	0	0	0	0	0	0
KIFC1	1	0	0	0	0	0
KLF11	0	0	0	0	0	0
KLF15	0	0	0	0	0	0
KLHDC7B	0	0	0	0	0	0
KLHDC8B	0	0	0	0	0	0
KLHL38	0	0	0	0	0	0
KLK10	0	0	0	0	0	0
KLK7	0	0	0	0	0	0
KLK9	0	0	0	0	0	0
KNL1	0	0	0	0	0	0
KNTC1	0	0	0	0	0	0
KRT10	0	0	0	0	0	0
KRT16	0	0	0	0	0	0
KRT16P1	0	0	0	0	0	0
KRT16P2	0	0	0	0	0	0
KRT16P3	0	0	0	0	0	0
KRT23	0	0	0	0	0	0
KRT4	0	0	0	0	0	0
KRT6A	0	0	0	0	0	0
KRT6B	0	0	0	0	0	0
KRT6C	0	0	0	0	0	0
KRT80	0	0	0	0	0	0
KRT81	0	0	0	0	0	0
KRT83	0	0	0	0	0	0
KRT85	0	0	0	0	0	0
LACC1	0	0	0	0	0	0
LAPTM5	0	0	0	0	0	0
LARP6	0	0	0	0	0	0
LBH	1	0	0	0	0	0
LBR	1	0	0	0	0	0
LCAL1	0	0	0	0	0	0
LCE1B	0	0	0	0	0	0
LCN2	0	0	0	0	0	0
LEF1	0	0	0	0	0	0
LENG8-AS1	0	0	0	0	0	0
LFNG	0	0	0	0	0	0
LGALS9	0	0	0	0	0	0
LIFR	0	0	0	0	0	0
LINC00152	0	0	0	0	0	0
LINC00273	0	0	0	0	0	0
LINC00319	0	0	0	0	0	0
LINC00341	0	0	0	0	0	0
LINC00417	0	0	0	0	0	0
LINC00672	0	0	0	0	0	0
LINC00685	0	0	0	0	0	0
LINC00857	0	0	0	0	0	0
LINC00888	0	0	0	0	0	0
LINC00893	0	0	0	0	0	0
LINC00894	0	0	0	0	0	0
LINC00941	0	0	0	0	0	0
LINC01121	0	0	0	0	0	0
LINC01127	0	0	0	0	0	0
LINC01133	0	0	0	0	0	0
LINC01134	0	0	0	0	0	0
LINC01279	0	0	0	0	0	0
LINC01376	0	0	0	0	0	0
LINC01405	0	0	0	0	0	0
LINC01451	0	0	0	0	0	0
LINC01468	0	0	0	0	0	0
LINC01503	0	0	0	0	0	0
LINC01615	0	0	0	0	0	0
LINC01619	0	0	0	0	0	0
LINGO2	0	0	0	0	0	0
LIPG	0	0	0	0	0	0
LIPK	0	0	0	0	0	0
LMF1	0	0	0	0	0	0
LMNB1	1	0	0	0	0	0
LMNTD2	0	0	0	0	0	0
LMO2	0	0	0	0	0	0
LMO4	1	0	0	0	0	0
LMO7	0	0	0	0	0	0
LMTK3	0	0	0	0	0	0
LOC100130705	0	0	0	0	0	0
LOC100131289	0	0	0	0	0	0
LOC100287896	0	0	0	0	0	0
LOC100288637	0	0	0	0	0	0
LOC100506548	0	0	0	0	0	0
LOC100506746	0	0	0	0	0	0
LOC100507472	0	0	0	0	0	0
LOC100507642	0	0	0	0	0	0
LOC101927136	0	0	0	0	0	0
LOC101927181	0	0	0	0	0	0
LOC101927391	0	0	0	0	0	0
LOC101927668	0	0	0	0	0	0
LOC101927809	0	0	0	0	0	0
LOC101929372	0	0	0	0	0	0
LOC101929829	0	0	0	0	0	0
LOC102723354	0	0	0	0	0	0
LOC102723769	0	0	0	0	0	0
LOC102724580	0	0	0	0	0	0
LOC254896	0	0	0	0	0	0
LOC284454	0	0	0	0	0	0
LOC285629	0	0	0	0	0	0
LOC440311	1	0	0	0	0	0
LOC554223	0	0	0	0	0	0
LOC645553	0	0	0	0	0	0
LOC647859	0	0	0	0	0	0
LOC653602	0	0	0	0	0	0
LOC90768	0	0	0	0	0	0
LONP1	1	0	0	0	0	0
LOX	0	0	0	0	0	0
LPCAT1	0	0	0	0	0	0
LRAT	0	0	0	0	0	0
LRFN1	0	0	0	0	0	0
LRG1	0	0	0	0	0	0
LRIG1	0	0	0	0	0	0
LRP3	0	0	0	0	0	0
LRP4	1	0	0	0	0	0
LRR1	0	0	0	0	0	0
LRRC75A-AS1	0	0	0	0	0	0
LSP1	0	0	0	0	0	0
LTB	0	0	0	0	0	0
LTBP1	1	0	0	0	0	0
LURAP1L	0	0	0	0	0	0
LY6E	0	0	0	0	0	0
LYN	1	0	0	0	0	0
LYPD3	0	0	0	0	0	0
LZTS3	0	0	0	0	0	0
MAB21L3	0	0	0	0	0	0
MACC1	0	0	0	0	0	0
MAD2L1	1	0	0	0	0	0
MAD2L2	1	0	0	0	0	0
MAF	0	0	0	0	0	0
MAFB	0	0	0	0	0	0
MALAT1	0	0	0	0	0	0
MALL	0	0	0	0	0	0
MANEA	0	0	0	0	0	0
MAOA	0	0	0	0	0	0
MAP2	0	0	0	0	0	0
MAP2K6	0	0	0	0	0	0
MAP3K7CL	0	0	0	0	0	0
MAP7D2	0	0	0	0	0	0
MAPK15	0	0	0	0	0	0
MAPK4	0	0	0	0	0	0
MAPK6	0	0	0	0	0	0
MARCO	0	0	0	0	0	0
MARS	1	0	0	0	0	0
MB21D2	0	0	0	0	0	0
MBTPS2	0	0	0	0	0	0
MC1R	0	0	0	0	0	0
MCAM	0	0	0	0	0	0
MCC	0	0	0	0	0	0
MCL1	0	0	0	0	0	0
MCM2	1	0	0	0	0	0
MCM5	1	0	0	0	0	0
MCM6	1	0	0	0	0	0
MCOLN2	0	0	0	0	0	0
MCTP1	0	0	0	0	0	0
MCTP2	0	0	0	0	0	0
MDM2	0	0	0	0	0	0
MEAT6	0	0	0	0	0	0
MED30	0	0	0	0	0	0
MEFV	0	0	0	0	0	0
MEGF6	0	0	0	0	0	0
MEIS3P1	0	0	0	0	0	0
MELK	0	0	0	0	0	0
MEST	0	0	0	0	0	0
METRNL	0	0	0	0	0	0
MEX3B	0	0	0	0	0	0
MFF	0	0	0	0	0	0
MFSD2A	0	0	0	0	0	0
MGAT4A	0	0	0	0	0	0
MGLL	0	0	0	0	0	0
MID2	0	0	0	0	0	0
MILR1	0	0	0	0	0	0
MIR1178	0	0	0	0	0	0
MIR1244-4	0	0	0	0	0	0
MIR1287	0	0	0	0	0	0
MIR147B	0	0	0	0	0	0
MIR1909	0	0	0	0	0	0
MIR212	0	0	0	0	0	0
MIR221	0	0	0	0	0	0
MIR222	0	0	0	0	0	0
MIR23A	0	0	0	0	0	0
MIR24-2	0	0	0	0	0	0
MIR27A	0	0	0	0	0	0
MIR2861	0	0	0	0	0	0
MIR3198-2	0	0	0	0	0	0
MIR3917	0	0	0	0	0	0
MIR3960	0	0	0	0	0	0
MIR4435-2HG	0	0	0	0	0	0
MIR4517	0	0	0	0	0	0
MIR4720	0	0	0	0	0	0
MIR4724	0	0	0	0	0	0
MIR4737	0	0	0	0	0	0
MIR5193	0	0	0	0	0	0
MIR5572	0	0	0	0	0	0
MIR6073	0	0	0	0	0	0
MIR6084	0	0	0	0	0	0
MIR6126	0	0	0	0	0	0
MIR614	0	0	0	0	0	0
MIR658	0	0	0	0	0	0
MIR675	0	0	0	0	0	0
MIR6758	0	0	0	0	0	0
MIR6814	0	0	0	0	0	0
MIR6887	0	0	0	0	0	0
MIR711	0	0	0	0	0	0
MIR7110	0	0	0	0	0	0
MIR7161	0	0	0	0	0	0
MIR7706	0	0	0	0	0	0
MIR7844	0	0	0	0	0	0
MIR7847	0	0	0	0	0	0
MIR924HG	0	0	0	0	0	0
MIR939	0	0	0	0	0	0
MIR943	0	0	0	0	0	0
MKI67	1	0	0	0	0	0
MLF1	0	0	0	0	0	0
MME	0	0	0	0	0	0
MMP17	0	0	0	0	0	0
MMP2	0	0	0	0	0	0
MMP28	0	0	0	0	0	0
MMS22L	0	0	0	0	0	0
MND1	0	0	0	0	0	0
MNX1	1	0	0	0	0	0
MOCOS	0	0	0	0	0	0
MRAS	0	0	0	0	0	0
MRPL10	0	0	0	0	0	0
MRPL11	1	0	0	0	0	0
MRPL45	0	0	0	0	0	0
MRPS27	1	0	0	0	0	0
MT1E	0	0	0	0	0	0
MT1F	0	0	0	0	0	0
MT1L	0	0	0	0	0	0
MT1X	0	0	0	0	0	0
MT2A	0	0	0	0	0	0
MTHFD1L	1	0	0	0	0	0
MTHFD2	1	0	0	0	0	0
MTHFD2P1	0	0	0	0	0	0
MTSS1	0	0	0	0	0	0
MUC16	0	0	0	0	0	0
MUC19	0	0	0	0	0	0
MUC20	0	0	0	0	0	0
MUC21	0	0	0	0	0	0
MX1	0	0	0	0	0	0
MXRA8	0	0	0	0	0	0
MYB	0	0	0	0	0	0
MYBL1	1	0	0	0	0	0
MYBL2	0	0	0	0	0	0
MYBPHL	0	0	0	0	0	0
MYEOV	0	0	0	0	0	0
MYLK	0	0	0	0	0	0
MYO16	0	0	0	0	0	0
N4BP1	0	0	0	0	0	0
NACC2	0	0	0	0	0	0
NADK2	0	0	0	0	0	0
NADSYN1	0	0	0	0	0	0
NALT1	0	0	0	0	0	0
NAMPT	0	0	0	0	0	0
NASP	1	0	0	0	0	0
NBEAP1	0	0	0	0	0	0
NCAPG2	1	0	0	0	0	0
NCEH1	0	0	0	0	0	0
NDC80	0	0	0	0	0	0
NDOR1	0	0	0	0	0	0
NEBL	0	0	0	0	0	0
NECTIN4	0	0	0	0	0	0
NEDD9	0	0	0	0	0	0
NEIL3	0	0	0	0	0	0
NEK2	0	0	0	0	0	0
NEK7	0	0	0	0	0	0
NELFA	0	0	0	0	0	0
NEMP1	0	0	0	0	0	0
NFATC2IP	0	0	0	0	0	0
NFATC4	0	0	0	0	0	0
NFE2	0	0	0	0	0	0
NGFR	0	0	0	0	0	0
NHLH2	0	0	0	0	0	0
NKD1	0	0	0	0	0	0
NKPD1	0	0	0	0	0	0
NLE1	1	0	0	0	0	0
NLRP1	0	0	0	0	0	0
NMRAL1P1	0	0	0	0	0	0
NMU	0	0	0	0	0	0
NNMT	0	0	0	0	0	0
NOA1	0	0	0	0	0	0
NOB1	1	0	0	0	0	0
NOD2	0	0	0	0	0	0
NOTCH1	0	0	0	0	0	0
NOTCH3	0	0	0	0	0	0
NOTCH4	0	0	0	0	0	0
NPL	0	0	0	0	0	0
NPM1	1	0	0	0	0	0
NPM3	1	0	0	0	0	0
NPR2	0	0	0	0	0	0
NR4A1	0	0	0	0	0	0
NR4A2	0	0	0	0	0	0
NRARP	0	0	0	0	0	0
NRCAM	0	0	0	0	0	0
NRIP1	0	0	0	0	0	0
NRTN	0	0	0	0	0	0
NTF4	0	0	0	0	0	0
NTN4	0	0	0	0	0	0
NTSR1	0	0	0	0	0	0
NUDT1	0	0	0	0	0	0
NUDT21	1	0	0	0	0	0
NUF2	0	0	0	0	0	0
NUP210	1	0	0	0	0	0
NUP37	0	0	0	0	0	0
NUP62CL	0	0	0	0	0	0
NUSAP1	1	0	0	0	0	0
NXPH4	0	0	0	0	0	0
OAS2	0	0	0	0	0	0
OAS3	0	0	0	0	0	0
OCLN	0	0	0	0	0	0
ODC1	0	0	0	0	0	0
OLFM4	0	0	0	0	0	0
OLMALINC	0	0	0	0	0	0
OLR1	0	0	0	0	0	0
OSGIN1	0	0	0	0	0	0
OSMR	1	0	0	0	0	0
OSR1	0	0	0	0	0	0
OVOL1	0	0	0	0	0	0
OVOL2	0	0	0	0	0	0
PADI2	0	0	0	0	0	0
PAK1	0	0	0	0	0	0
PAK3	0	0	0	0	0	0
PANX2	0	0	0	0	0	0
PAPLN	0	0	0	0	0	0
PAQR7	0	0	0	0	0	0
PAQR8	0	0	0	0	0	0
PARPBP	0	0	0	0	0	0
PARVB	0	0	0	0	0	0
PATZ1	0	0	0	0	0	0
PAX8	0	0	0	0	0	0
PBK	0	0	0	0	0	0
PBXIP1	0	0	0	0	0	0
PCBP4	0	0	0	0	0	0
PCDH1	0	0	0	0	0	0
PCDH9	0	0	0	0	0	0
PCDHA1	0	0	0	0	0	0
PCDHA10	0	0	0	0	0	0
PCDHA11	0	0	0	0	0	0
PCDHA12	0	0	0	0	0	0
PCDHA13	0	0	0	0	0	0
PCDHA2	0	0	0	0	0	0
PCDHA3	0	0	0	0	0	0
PCDHA4	0	0	0	0	0	0
PCDHA5	0	0	0	0	0	0
PCDHA6	0	0	0	0	0	0
PCDHA7	0	0	0	0	0	0
PCDHA8	0	0	0	0	0	0
PCDHA9	0	0	0	0	0	0
PCDHAC1	0	0	0	0	0	0
PCDHAC2	0	0	0	0	0	0
PCDHB12	0	0	0	0	0	0
PCDHB4	0	0	0	0	0	0
PCOLCE2	0	0	0	0	0	0
PDE4B	0	0	0	0	0	0
PDE4D	1	0	0	0	0	0
PDE7B	0	0	0	0	0	0
PDIA4	0	0	0	0	0	0
PDIA5	1	0	0	0	0	0
PDIA6	1	0	0	0	0	0
PDK3	1	0	0	0	0	0
PDK4	0	0	0	0	0	0
PDPN	0	0	0	0	0	0
PDZK1IP1	0	0	0	0	0	0
PECAM1	0	0	0	0	0	0
PERP	0	0	0	0	0	0
PGAM2	0	0	0	0	0	0
PGBD3	0	0	0	0	0	0
PGBD5	0	0	0	0	0	0
PGLYRP4	0	0	0	0	0	0
PGM2L1	0	0	0	0	0	0
PHF19	0	0	0	0	0	0
PHF7	0	0	0	0	0	0
PHGDH	1	0	0	0	0	0
PI3	0	0	0	0	0	0
PID1	0	0	0	0	0	0
PIF1	0	0	0	0	0	0
PIK3C2G	0	0	0	0	0	0
PIM1	0	0	0	0	0	0
PINK1	0	0	0	0	0	0
PKIB	0	0	0	0	0	0
PKP2	0	0	0	0	0	0
PLA2G4E	0	0	0	0	0	0
PLAC1	0	0	0	0	0	0
PLAC8	0	0	0	0	0	0
PLAT	0	0	0	0	0	0
PLAUR	0	0	0	0	0	0
PLCD1	0	0	0	0	0	0
PLCH2	0	0	0	0	0	0
PLCL1	0	0	0	0	0	0
PLD5	0	0	0	0	0	0
PLEK2	0	0	0	0	0	0
PLEKHA6	0	0	0	0	0	0
PLEKHA7	0	0	0	0	0	0
PLEKHF1	0	0	0	0	0	0
PLEKHG1	0	0	0	0	0	0
PLEKHG2	0	0	0	0	0	0
PLEKHG4	0	0	0	0	0	0
PLEKHO1	0	0	0	0	0	0
PLIN1	0	0	0	0	0	0
PLIN5	0	0	0	0	0	0
PLLP	0	0	0	0	0	0
PLP2	1	0	0	0	0	0
PLPP2	0	0	0	0	0	0
PLPP3	0	0	0	0	0	0
PLXNB3	0	0	0	0	0	0
PLXND1	0	0	0	0	0	0
PMP22	0	0	0	0	0	0
PNLIPRP3	0	0	0	0	0	0
PNMAL1	0	0	0	0	0	0
PNPLA7	0	0	0	0	0	0
POC1A	0	0	0	0	0	0
POF1B	0	0	0	0	0	0
POLQ	0	0	0	0	0	0
PON2	0	0	0	0	0	0
POSTN	0	0	0	0	0	0
PPARG	0	0	0	0	0	0
PPFIA4	0	0	0	0	0	0
PPIH	1	0	0	0	0	0
PPL	0	0	0	0	0	0
PPM1L	0	0	0	0	0	0
PPP1R14C	0	0	0	0	0	0
PRC1	0	0	0	0	0	0
PRDM1	0	0	0	0	0	0
PRELID3A	0	0	0	0	0	0
PRIM1	0	0	0	0	0	0
PRKD1	0	0	0	0	0	0
PRKXP1	0	0	0	0	0	0
PROCR	0	0	0	0	0	0
PRODH	0	0	0	0	0	0
PROM2	0	0	0	0	0	0
PROX2	0	0	0	0	0	0
PRPS2	1	0	0	0	0	0
PRR11	0	0	0	0	0	0
PRR16	0	0	0	0	0	0
PRR34-AS1	0	0	0	0	0	0
PRR36	0	0	0	0	0	0
PRR5L	0	0	0	0	0	0
PRRT2	0	0	0	0	0	0
PRRX2	0	0	0	0	0	0
PRSS21	0	0	0	0	0	0
PSAT1	0	0	0	0	0	0
PSCA	0	0	0	0	0	0
PSIP1	1	0	0	0	0	0
PSMB9	0	0	0	0	0	0
PSMG1	0	0	0	0	0	0
PSRC1	0	0	0	0	0	0
PTGFR	0	0	0	0	0	0
PTGR1	0	0	0	0	0	0
PTHLH	0	0	0	0	0	0
PTMS	1	0	0	0	0	0
PTPRZ1	0	0	0	0	0	0
PTTG1	0	0	0	0	0	0
PXDC1	0	0	0	0	0	0
PXK	0	0	0	0	0	0
PYCR1	1	0	0	0	0	0
PYGO1	0	0	0	0	0	0
PYHIN1	0	0	0	0	0	0
PYROXD2	0	0	0	0	0	0
QRFPR	0	0	0	0	0	0
RAB11FIP1	0	0	0	0	0	0
RAB11FIP4	0	0	0	0	0	0
RAB20	0	0	0	0	0	0
RAB25	0	0	0	0	0	0
RAD51AP1	1	0	0	0	0	0
RAET1L	0	0	0	0	0	0
RAMP1	0	0	0	0	0	0
RAN	1	0	0	0	0	0
RAPGEF3	0	0	0	0	0	0
RARRES1	0	0	0	0	0	0
RASSF6	0	0	0	0	0	0
RASSF7	0	0	0	0	0	0
RBL1	0	0	0	0	0	0
RBMX	1	0	0	0	0	0
RCCD1	0	0	0	0	0	0
RCSD1	0	0	0	0	0	0
REEP6	0	0	0	0	0	0
REXO1	0	0	0	0	0	0
RGCC	0	0	0	0	0	0
RGMA	0	0	0	0	0	0
RGS10	0	0	0	0	0	0
RGS2	0	0	0	0	0	0
RGS3	0	0	0	0	0	0
RHCG	0	0	0	0	0	0
RHPN2	0	0	0	0	0	0
RIPK2	0	0	0	0	0	0
RIPK4	0	0	0	0	0	0
RMI2	0	0	0	0	0	0
RNASEH2A	0	0	0	0	0	0
RNASEH2B	0	0	0	0	0	0
RND3	0	0	0	0	0	0
RNF125	1	0	0	0	0	0
RNF128	0	0	0	0	0	0
RNF152	0	0	0	0	0	0
RNF207	0	0	0	0	0	0
RNF31	0	0	0	0	0	0
RNPC3	0	0	0	0	0	0
RNU12	0	0	0	0	0	0
ROGDI	0	0	0	0	0	0
ROR1	0	0	0	0	0	0
RORC	0	0	0	0	0	0
RPL17-C18orf32	1	0	0	0	0	0
RPL23P8	0	0	0	0	0	0
RPS2	1	0	0	0	0	0
RPSA	1	0	0	0	0	0
RPSAP58	1	0	0	0	0	0
RPSAP9	1	0	0	0	0	0
RRM1	1	0	0	0	0	0
RSAD2	0	0	0	0	0	0
RTEL1	0	0	0	0	0	0
RTEL1-TNFRSF6B	0	0	0	0	0	0
RTN1	0	0	0	0	0	0
RTN4RL2	0	0	0	0	0	0
RTTN	1	0	0	0	0	0
S100A12	0	0	0	0	0	0
S100A7	0	0	0	0	0	0
S100A7A	0	0	0	0	0	0
S100P	0	0	0	0	0	0
S1PR4	0	0	0	0	0	0
SAMD9	0	0	0	0	0	0
SAMD9L	0	0	0	0	0	0
SAP30	0	0	0	0	0	0
SAPCD2	1	0	0	0	0	0
SAT1	0	0	0	0	0	0
SCARA3	0	0	0	0	0	0
SCG2	0	0	0	0	0	0
SCN3B	0	0	0	0	0	0
SDPR	0	0	0	0	0	0
SEH1L	0	0	0	0	0	0
SEMA3C	0	0	0	0	0	0
SEMA4B	0	0	0	0	0	0
SEMA4C	0	0	0	0	0	0
SEMA6B	0	0	0	0	0	0
SEMA6C	0	0	0	0	0	0
SEPP1	0	0	0	0	0	0
SERPINA1	0	0	0	0	0	0
SERPINB13	0	0	0	0	0	0
SERPINB2	0	0	0	0	0	0
SERPINB3	0	0	0	0	0	0
SERPINB4	0	0	0	0	0	0
SERPINE2	1	0	0	0	0	0
SERPINF1	0	0	0	0	0	0
SERPINF2	0	0	0	0	0	0
SERPINH1	1	0	0	0	0	0
SERTAD4	0	0	0	0	0	0
SEZ6L2	0	0	0	0	0	0
SFMBT2	0	0	0	0	0	0
SFRP1	1	0	0	0	0	0
SFTPD	0	0	0	0	0	0
SGK1	0	0	0	0	0	0
SGO1	0	0	0	0	0	0
SGO2	0	0	0	0	0	0
SH2D5	0	0	0	0	0	0
SH3TC2	0	0	0	0	0	0
SHCBP1	0	0	0	0	0	0
SHISA4	0	0	0	0	0	0
SHISA5	0	0	0	0	0	0
SHMT2	1	0	0	0	0	0
SIGIRR	1	0	0	0	0	0
SIPA1L2	0	0	0	0	0	0
SIRPB2	0	0	0	0	0	0
SIX2	0	0	0	0	0	0
SIX4	0	0	0	0	0	0
SKA1	0	0	0	0	0	0
SKIL	0	0	0	0	0	0
SLAMF7	0	0	0	0	0	0
SLC16A2	0	0	0	0	0	0
SLC17A5	0	0	0	0	0	0
SLC1A1	0	0	0	0	0	0
SLC1A4	0	0	0	0	0	0
SLC20A1	0	0	0	0	0	0
SLC22A20	0	0	0	0	0	0
SLC23A3	0	0	0	0	0	0
SLC25A45	0	0	0	0	0	0
SLC27A2	0	0	0	0	0	0
SLC29A3	0	0	0	0	0	0
SLC2A12	0	0	0	0	0	0
SLC2A5	0	0	0	0	0	0
SLC30A1	0	0	0	0	0	0
SLC34A3	0	0	0	0	0	0
SLC37A2	0	0	0	0	0	0
SLC43A1	0	0	0	0	0	0
SLC43A3	0	0	0	0	0	0
SLC44A2	0	0	0	0	0	0
SLC45A3	0	0	0	0	0	0
SLC46A1	0	0	0	0	0	0
SLC47A2	0	0	0	0	0	0
SLC5A6	0	0	0	0	0	0
SLC6A11	0	0	0	0	0	0
SLC6A14	0	0	0	0	0	0
SLC7A11	0	0	0	0	0	0
SLC7A8	0	0	0	0	0	0
SLC9C2	0	0	0	0	0	0
SLCO4A1	0	0	0	0	0	0
SLCO4A1-AS1	0	0	0	0	0	0
SLITRK4	0	0	0	0	0	0
SLITRK6	0	0	0	0	0	0
SLPI	0	0	0	0	0	0
SMAD6	0	0	0	0	0	0
SMARCA1	0	0	0	0	0	0
SMARCD1	0	0	0	0	0	0
SMCO4	0	0	0	0	0	0
SMIM13	0	0	0	0	0	0
SMOX	0	0	0	0	0	0
SMPD1	0	0	0	0	0	0
SNAI1	0	0	0	0	0	0
SNCAIP	0	0	0	0	0	0
SNED1	0	0	0	0	0	0
SNHG16	0	0	0	0	0	0
SNHG5	0	0	0	0	0	0
SNHG6	0	0	0	0	0	0
SNHG7	0	0	0	0	0	0
SNN	0	0	0	0	0	0
SNORA103	0	0	0	0	0	0
SNORA17A	0	0	0	0	0	0
SNORA17B	0	0	0	0	0	0
SNORD116-24	0	0	0	0	0	0
SNORD116-28	0	0	0	0	0	0
SNORD121B	0	0	0	0	0	0
SNORD44	0	0	0	0	0	0
SNORD47	0	0	0	0	0	0
SNORD48	0	0	0	0	0	0
SNORD49A	0	0	0	0	0	0
SNORD49B	0	0	0	0	0	0
SNORD50B	0	0	0	0	0	0
SNORD52	0	0	0	0	0	0
SNORD58B	0	0	0	0	0	0
SNORD77	0	0	0	0	0	0
SNORD78	0	0	0	0	0	0
SNORD79	0	0	0	0	0	0
SNORD80	0	0	0	0	0	0
SNORD93	0	0	0	0	0	0
SNRPA	1	0	0	0	0	0
SNRPB2	1	0	0	0	0	0
SNTB1	0	0	0	0	0	0
SNX10	1	0	0	0	0	0
SOCS1	0	0	0	0	0	0
SOCS2	0	0	0	0	0	0
SOCS3	0	0	0	0	0	0
SOHLH2	0	0	0	0	0	0
SORBS2	0	0	0	0	0	0
SOWAHB	0	0	0	0	0	0
SOX4	0	0	0	0	0	0
SOX6	0	0	0	0	0	0
SOX9	0	0	0	0	0	0
SP6	0	0	0	0	0	0
SPAG5	0	0	0	0	0	0
SPARC	0	0	0	0	0	0
SPATA6L	0	0	0	0	0	0
SPATC1	0	0	0	0	0	0
SPC24	1	0	0	0	0	0
SPC25	0	0	0	0	0	0
SPDL1	0	0	0	0	0	0
SPINK5	0	0	0	0	0	0
SPON1	0	0	0	0	0	0
SPRR1A	0	0	0	0	0	0
SPRR1B	0	0	0	0	0	0
SPRR2D	0	0	0	0	0	0
SPRR2G	0	0	0	0	0	0
SPRR3	0	0	0	0	0	0
SPRY4	0	0	0	0	0	0
SPRY4-IT1	0	0	0	0	0	0
SRCIN1	0	0	0	0	0	0
SRGAP2	0	0	0	0	0	0
SRGAP2B	0	0	0	0	0	0
SRGAP2C	0	0	0	0	0	0
SRGAP2D	0	0	0	0	0	0
SRPX	0	0	0	0	0	0
SRPX2	0	0	0	0	0	0
SRSF12	0	0	0	0	0	0
ST20-AS1	0	0	0	0	0	0
ST3GAL6	0	0	0	0	0	0
ST6GALNAC2	0	0	0	0	0	0
STAC	0	0	0	0	0	0
STAC3	0	0	0	0	0	0
STAMBPL1	0	0	0	0	0	0
STARD13	0	0	0	0	0	0
STARD5	0	0	0	0	0	0
STBD1	0	0	0	0	0	0
STC2	0	0	0	0	0	0
STEAP1	0	0	0	0	0	0
STEAP2	0	0	0	0	0	0
STEAP4	0	0	0	0	0	0
STRA6	0	0	0	0	0	0
SULT1B1	0	0	0	0	0	0
SULT1E1	0	0	0	0	0	0
SUV39H1	0	0	0	0	0	0
SYNE3	0	0	0	0	0	0
SYNPO	0	0	0	0	0	0
SYTL2	0	0	0	0	0	0
TACC1	0	0	0	0	0	0
TACC3	0	0	0	0	0	0
TACR2	0	0	0	0	0	0
TACSTD2	0	0	0	0	0	0
TAGLN2	1	0	0	0	0	0
TBC1D1	1	0	0	0	0	0
TBC1D30	0	0	0	0	0	0
TBL1X	1	0	0	0	0	0
TBX2	0	0	0	0	0	0
TCN2	0	0	0	0	0	0
TEC	0	0	0	0	0	0
TENM3	0	0	0	0	0	0
TFAP4	0	0	0	0	0	0
TG	0	0	0	0	0	0
TGFB1I1	0	0	0	0	0	0
TGM1	0	0	0	0	0	0
THBD	0	0	0	0	0	0
THEMIS2	0	0	0	0	0	0
THG1L	0	0	0	0	0	0
TIFA	1	0	0	0	0	0
TIGAR	0	0	0	0	0	0
TIMM9	1	0	0	0	0	0
TIMP1	0	0	0	0	0	0
TIMP3	0	0	0	0	0	0
TINCR	0	0	0	0	0	0
TINF2	0	0	0	0	0	0
TK1	0	0	0	0	0	0
TLDC1	0	0	0	0	0	0
TMCC3	0	0	0	0	0	0
TMEM125	0	0	0	0	0	0
TMEM144	0	0	0	0	0	0
TMEM173	0	0	0	0	0	0
TMEM216	0	0	0	0	0	0
TMEM231	0	0	0	0	0	0
TMEM237	0	0	0	0	0	0
TMEM268	0	0	0	0	0	0
TMEM45A	0	0	0	0	0	0
TMEM55A	0	0	0	0	0	0
TMEM63C	0	0	0	0	0	0
TMEM97	0	0	0	0	0	0
TMPRSS11E	0	0	0	0	0	0
TMPRSS13	0	0	0	0	0	0
TMTC2	0	0	0	0	0	0
TNFRSF10C	0	0	0	0	0	0
TNFRSF6B	0	0	0	0	0	0
TNFSF10	0	0	0	0	0	0
TNFSF14	0	0	0	0	0	0
TNFSF9	0	0	0	0	0	0
TNIP3	0	0	0	0	0	0
TNS1	0	0	0	0	0	0
TNS2	0	0	0	0	0	0
TOM1	0	0	0	0	0	0
TOP2A	1	0	0	0	0	0
TP53AIP1	0	0	0	0	0	0
TP53I3	0	0	0	0	0	0
TP53INP1	0	0	0	0	0	0
TP53INP2	0	0	0	0	0	0
TP53TG1	0	0	0	0	0	0
TP73	0	0	0	0	0	0
TPPP	0	0	0	0	0	0
TPX2	1	0	0	0	0	0
TRAF5	0	0	0	0	0	0
TRAIP	0	0	0	0	0	0
TRAK2	0	0	0	0	0	0
TREM1	0	0	0	0	0	0
TRIB2	0	0	0	0	0	0
TRIB3	1	0	0	0	0	0
TRIM15	0	0	0	0	0	0
TRIM16	0	0	0	0	0	0
TRIM16L	0	0	0	0	0	0
TRIM47	1	0	0	0	0	0
TRIM62	0	0	0	0	0	0
TRIM74	0	0	0	0	0	0
TRIML2	0	0	0	0	0	0
TRNP1	0	0	0	0	0	0
TRPM4	0	0	0	0	0	0
TSC22D1	0	0	0	0	0	0
TSEN15	1	0	0	0	0	0
TSPAN10	0	0	0	0	0	0
TSPAN18	0	0	0	0	0	0
TSPAN5	0	0	0	0	0	0
TSPAN7	0	0	0	0	0	0
TSPAN9	0	0	0	0	0	0
TSTD1	0	0	0	0	0	0
TTC9	0	0	0	0	0	0
TTLL1	0	0	0	0	0	0
TTYH1	0	0	0	0	0	0
TUB	1	0	0	0	0	0
TUBE1	0	0	0	0	0	0
TWSG1	0	0	0	0	0	0
TXNRD1	0	0	0	0	0	0
UBALD2	0	0	0	0	0	0
UBAP2	0	0	0	0	0	0
UBE2S	0	0	0	0	0	0
UCA1	0	0	0	0	0	0
UCN2	0	0	0	0	0	0
UGDH	0	0	0	0	0	0
ULBP2	0	0	0	0	0	0
UNC5B	0	0	0	0	0	0
UPP1	0	0	0	0	0	0
USP13	1	0	0	0	0	0
USP18	0	0	0	0	0	0
VANGL2	0	0	0	0	0	0
VCAN	1	0	0	0	0	0
VGLL1	0	0	0	0	0	0
VGLL3	0	0	0	0	0	0
VIM	1	0	0	0	0	0
VIPR1	0	0	0	0	0	0
VNN2	0	0	0	0	0	0
VNN3	0	0	0	0	0	0
VSIG1	0	0	0	0	0	0
VSIG10L	0	0	0	0	0	0
VSTM2L	0	0	0	0	0	0
VWCE	0	0	0	0	0	0
WARS2	0	0	0	0	0	0
WDR66	0	0	0	0	0	0
WDYHV1	0	0	0	0	0	0
WFDC21P	0	0	0	0	0	0
WISP2	0	0	0	0	0	0
WNT10A	0	0	0	0	0	0
WNT2B	0	0	0	0	0	0
WNT3A	0	0	0	0	0	0
WNT9A	0	0	0	0	0	0
WSB2	0	0	0	0	0	0
XBP1	0	0	0	0	0	0
XRCC2	0	0	0	0	0	0
ZAK	0	0	0	0	0	0
ZBED2	0	0	0	0	0	0
ZBED3	0	0	0	0	0	0
ZBED6CL	0	0	0	0	0	0
ZBTB43	0	0	0	0	0	0
ZBTB7C	0	0	0	0	0	0
ZCCHC6	0	0	0	0	0	0
ZDHHC1	0	0	0	0	0	0
ZDHHC11	0	0	0	0	0	0
ZEB2	0	0	0	0	0	0
ZFAND1	0	0	0	0	0	0
ZMIZ1-AS1	0	0	0	0	0	0
ZNF107	0	0	0	0	0	0
ZNF117	0	0	0	0	0	0
ZNF132	0	0	0	0	0	0
ZNF137P	0	0	0	0	0	0
ZNF185	0	0	0	0	0	0
ZNF222	0	0	0	0	0	0
ZNF253	0	0	0	0	0	0
ZNF254	0	0	0	0	0	0
ZNF32	0	0	0	0	0	0
ZNF320	0	0	0	0	0	0
ZNF329	0	0	0	0	0	0
ZNF367	1	0	0	0	0	0
ZNF431	0	0	0	0	0	0
ZNF443	0	0	0	0	0	0
ZNF488	0	0	0	0	0	0
ZNF493	0	0	0	0	0	0
ZNF496	0	0	0	0	0	0
ZNF503	0	0	0	0	0	0
ZNF518B	0	0	0	0	0	0
ZNF528	0	0	0	0	0	0
ZNF552	0	0	0	0	0	0
ZNF561	0	0	0	0	0	0
ZNF581	0	0	0	0	0	0
ZNF583	0	0	0	0	0	0
ZNF605	0	0	0	0	0	0
ZNF611	0	0	0	0	0	0
ZNF671	0	0	0	0	0	0
ZNF675	0	0	0	0	0	0
ZNF701	0	0	0	0	0	0
ZNF708	0	0	0	0	0	0
ZNF711	0	0	0	0	0	0
ZNF790	0	0	0	0	0	0
ZNF813	0	0	0	0	0	0
ZNF823	0	0	0	0	0	0
ZNF841	0	0	0	0	0	0
ZNF846	0	0	0	0	0	0
ZNF852	0	0	0	0	0	0
ZNF91	0	0	0	0	0	0
ZNF93	0	0	0	0	0	0
ZNFX1	0	0	0	0	0	0
ZNRD1	1	0	0	0	0	0
ZSCAN12P1	0	0	0	0	0	0
ZSCAN31	0	0	0	0	0	0
ZWINT		0	0	0	0	0

## Sheet: Nucleolar
RNA-seq all differentially expressed	Downregulated (1) or Upregulated (0)?	Human Protein Atlas	NOPdb	Gautier
SLC25A6	1	0	1	0
TOP2A	1	1	1	1
HMGB2	1	1	1	1
NPM3	1	1	1	1
HMGA1	1	1	1	1
ALDOC	1	1	1	1
RPL22L1	1	1	1	0
KIF2C	1	0	1	1
AURKB	1	0	1	1
DEPDC1	1	1	1	0
EIF3L	1	1	1	0
PDIA6	1	0	1	1
RPL3	1	1	1	0
PSIP1	1	0	1	1
ANXA6	1	0	1	1
RSL24D1	1	1	1	0
RPL10A	1	1	1	0
CPS1	1	1	1	0
MKI67	1	1	1	0
NUSAP1	1	1	1	0
MCM2	1	0	1	1
SNRPA	1	0	1	1
LMNB1	1	0	1	1
NLE1	1	1	1	0
MCM6	1	0	1	1
MCM5	1	0	1	1
FBL	1	1	1	0
NPM1	1	1	1	0
HMGA2	1	1	1	0
NCAPD2	1	1	1	0
ERMP1	1	1	1	0
ZNRD1	1	1	1	0
CENPH	1	1	1	0
CBX5	1	0	1	1
SMC4	1	0	1	1
FANCD2	1	1	1	0
RPL13A	1	1	1	0
CDK6	1	0	1	1
RAN	1	0	1	1
NASP	1	0	1	1
DEK	1	0	1	1
HMGB3	1	1	0	1
PHGDH	1	0	1	0
CBS	1	0	1	0
ARNT2	1	0	1	0
ALDH1L2	1	0	1	0
TBL1X	1	1	0	0
VIM	1	0	1	0
CCNA1	1	0	1	0
TRIB3	1	1	0	0
TTK	1	1	0	0
VCAN	1	0	1	0
CCNB2	1	0	1	0
PCK2	1	0	1	0
NUP210	1	0	1	0
SNX10	1	1	0	0
MRC2	1	0	1	0
KIF18B	1	0	1	0
SHMT2	1	0	1	0
MNX1	1	1	0	0
TRIM47	1	0	1	0
SERPINE2	1	0	1	0
KIF4A	1	0	0	1
HJURP	1	1	0	0
CCNB1	1	0	1	0
MAD2L1	1	0	1	0
PDK3	1	1	0	0
MYBL1	1	1	0	0
CDCA8	1	1	0	0
RNF125	1	1	0	0
CCDC34	1	1	0	0
RPL23	1	0	1	0
CDK1	1	0	1	0
RFC3	1	0	1	0
PYCR1	1	0	1	0
TAGLN2	1	0	1	0
MTHFD2	1	0	1	0
FBXO36	1	1	0	0
BRCA2	1	0	0	1
RPL12	1	0	1	0
GGT5	1	1	0	0
FHL1	1	0	1	0
KIFC1	1	0	1	0
USP13	1	0	1	0
EXO1	1	0	0	1
LMO4	1	0	1	0
KIF11	1	0	1	0
ADTRP	1	1	0	0
LRP4	1	1	0	0
RPS9	1	0	1	0
TIFA	1	1	0	0
NOB1	1	0	1	0
ARHGAP11A	1	1	0	0
RAD51AP1	1	0	1	0
IQGAP3	1	1	0	0
FAM64A	1	1	0	0
AURKA	1	0	1	0
OSMR	1	1	0	0
TPX2	1	0	0	1
TUB	1	1	0	0
HNRNPA1	1	0	1	0
EPHB6	1	0	1	0
PDE4D	1	0	1	0
HMGN2	1	1	0	0
RPS2	1	0	1	0
BLM	1	0	1	0
ATP8B2	1	1	0	0
FKBP10	1	0	1	0
SERPINH1	1	0	1	0
CBFB	1	0	1	0
HNRNPA1L2	1	0	1	0
FANCG	1	1	0	0
FPR1	1	1	0	0
LTBP1	1	1	0	0
GARS	1	0	1	0
SPC24	1	1	0	0
EIF2A	1	0	1	0
PTMS	1	1	0	0
SNRPB2	1	1	0	0
H2AFZ	1	0	1	0
TSEN15	1	1	0	0
RBMX	1	0	1	0
ANP32B	1	0	1	0
KXD1	1	1	0	0
RPS6	1	0	1	0
HELLS	1	0	0	1
RRM1	1	0	1	0
NCAPG2	1	0	1	0
ZNF367	1	0	1	0
EIF2S3	1	0	1	0
SFRP1	1	1	0	0
FGFR3	1	0	1	0
GMFB	1	0	1	0
RPSAP58	1	0	1	0
SAPCD2	1	1	0	0
ACTR3B	1	0	1	0
MRPS27	1	0	1	0
TMPO	1	0	1	0
RPSA	1	0	1	0
TBC1D1	1	1	0	0
PLP2	1	0	1	0
DTWD1	1	1	0	0
PRPS2	1	0	1	0
MRPL11	1	0	1	0
IMPDH2	1	0	1	0
IARS	1	0	1	0
MCM10	1	1	0	0
TIMM9	1	0	1	0
CA13	1	1	0	0
HSPA8	1	0	1	0
NUDT21	1	0	1	0
LONP1	1	0	1	0
LBR	1	0	0	1
FRAS1	1	1	0	0
PPIH	1	0	1	0
SIGIRR	1	1	0	0
IPO5	1	0	1	0
RPL5	1	0	1	0
LBH	1	1	0	0
LYN	1	0	1	0
SNRPF	1	0	1	0
E2F5	1	1	0	0
RPS23	1	0	1	0
EIF3E	1	0	1	0
SNRPE	1	0	1	0
RPSAP9	1	0	1	0
SOX7	1	0	1	0
ANKRD18B	1	1	0	0
MTHFD1L	1	0	1	0
RTTN	1	0	1	0
CBX1	1	0	1	0
ATAD2	1	0	0	1
HADH	1	0	1	0
MAD2L2	1	1	0	0
LOC440311	1	0	1	0
ORC6	1	1	0	0
FSCN1	1	0	1	0
ATP5A1	1	0	1	0
MARS	1	0	1	0
CBSL	1	1	0	0
PDIA5	1	1	0	0
RPL17	1	0	1	0
STMN1	1	0	1	0
RPL17-C18orf32	1	1	0	0
N4BP1	0	1	0	1
PGAM2	0	1	0	1
HIST1H1C	0	1	1	0
HECW2	0	1	1	0
OPTN	0	1	0	0
FAM214B	0	1	0	0
F5	0	0	1	0
SERPINF1	0	0	1	0
ZBTB43	0	1	0	0
CYB5R1	0	1	0	0
SKIL	0	0	0	1
MXRA8	0	1	0	0
MAOA	0	0	1	0
HIST2H2BE	0	0	1	0
PBXIP1	0	1	0	0
TLDC1	0	1	0	0
ZNF320	0	1	0	0
NACC2	0	1	0	0
SMARCA1	0	0	1	0
NRIP1	0	1	0	0
MAFB	0	1	0	0
TAF13	0	1	0	0
FAM198B	0	1	0	0
TOM1	0	0	1	0
FBXO10	0	0	1	0
E2F8	0	1	0	0
CFLAR	0	1	0	0
ZNF790	0	1	0	0
PRDM1	0	1	0	0
PLXNB3	0	0	1	0
KRT6C	0	0	1	0
STARD13	0	1	0	0
FOXA1	0	1	0	0
KRT6A	0	0	1	0
PIM1	0	1	0	0
GREB1L	0	1	0	0
TNFSF9	0	1	0	0
KRT6B	0	0	1	0
DENND2C	0	1	0	0
HMGN3	0	0	0	1
MC1R	0	0	1	0
HSPB1	0	0	1	0
PAX8	0	0	1	0
KRT81	0	0	1	0
FAM47E	0	0	1	0
GSN	0	0	1	0
HSPA2	0	0	1	0
HIST1H2AC	0	0	1	0
HIST1H1E	0	0	1	0
DHRS3	0	1	0	0
CDK9	0	0	1	0
HS3ST1	0	0	1	0
KRT83	0	0	1	0
GRAMD2	0	1	0	0
TTLL1	0	1	0	0
HIST1H2AD	0	0	1	0
HIST1H3E	0	0	1	0
TXNRD1	0	1	0	0
PLEKHG1	0	0	1	0
VGLL3	0	1	0	0
CDRT1	0	1	0	0
HIST1H2BC	0	0	1	0
NKD1	0	1	0	0
CTSV	0	1	0	0
GPC2	0	1	0	0
FYN	0	0	1	0
RSAD2	0	1	0	0
KRT85	0	0	1	0
COL2A1	0	0	1	0
LURAP1L	0	1	0	0
HIST1H2BG	0	0	1	0
ZEB2	0	1	0	0
TACSTD2	0	1	0	0
CLCF1	0	0	1	0
RGCC	0	1	0	0
EDN1	0	1	0	0
DDX60	0	0	0	1
CHI3L2	0	0	1	0
SP6	0	0	1	0
ZNF583	0	1	0	0
HIST1H4H	0	0	1	0
AKR1C1	0	0	1	0
KRT10	0	0	1	0
CCL28	0	0	1	0
PSCA	0	0	1	0
ALDH3A1	0	0	1	0
PCDH1	0	1	0	0
AKR1C2	0	1	0	0
GPRC5A	0	1	0	0
MAP2	0	1	0	0
COL1A1	0	0	1	0
ISG15	0	0	1	0
KRT16P2	0	0	1	0
S100A7	0	0	1	0
PLD5	0	0	1	0
KRT80	0	0	1	0
KRT16	0	0	1	0
SOWAHB	0	1	0	0
CRABP2	0	0	1	0
NCF2	0	1	0	0
STRA6	0	0	1	0
POSTN	0	0	1	0
FN1	0	0	1	0
MUC16	0	0	1	0
KLK10	0	1	0	0
HIST1H2BF	0	0	1	0
KRT4	0	0	1	0
HIST1H2BD	0	0	1	0
HIST1H3D	0	0	1	0
ZNF117	0	1	0	0
PCDHAC1	0	1	0	0
