# Supplementary material for: Paired Box 9 (PAX9), the RNA polymerase II transcription factor, regulates human ribosome biogenesis and craniofacial development
Source: PLoS Genet. 2020 Aug 19;16(8):e1008967. doi: 10.1371/journal.pgen.1008967 (PMC7437866; doi:10.1371/journal.pgen.1008967)
Supplement: S4 Table — Data is presented as a spreadsheet with one tab for each main figure and supplemental figure. (XLSX) [file pgen.1008967.s015.xlsx]

## Sheet: Fig 1
Figure 1B				Figure 1C							Figure 1D				Figure 1E			Figure 1F						Figure 1G
siGFP - number of nucleoli/nucleus	siUTP4 - number of nucleoli/nucleus	siPAX9 - number of nucleoli/nucleus		Ratio of Firefly:Renilla Luciferase, Relative to siNT	Mock	siNT	siNOL11	siPAX9			RAMP				Ratio of 28S/18S	siPAX9		Puromycin Incorporation Relative to siNT, Relative to β-actin	Mock 1 M	Mock 0.5 M	siNT	siPAX9		Distance(mm)	siNT	siPAX9
3	1	2		Replicate 1	1	0.958027	0.230086	1.32537			Replicate 1	Replicate 2	Replicate 3		Replicate 1	2.4		Replicate 1	1.05012	0.519812	1	0.288866		0	2.1e-05	2.3e-05
3	1	1		Replicate 2	1	1.14286	0.446725	0.756906		21S/30S	-3.61953	-3.55737	-2.99484		Replicate 2	2.9		Replicate 2	0.954847	0.605305	1	0.12346		0.03	2.3e-05	2.6e-05
3	2	2		Replicate 3	1	0.811235	0.505567	0.988866		21S/41S	-1.07128	-1.46774	-1.009		Replicate 3	2.7		Replicate 3	1.086	0.274053	1	0.157699		0.06	0.000165	0.000218
3	2	1		Replicate 4	1	1.17029	0.467398	0.574172		30S/41S	2.54825	2.08963	1.98584											0.09	0.000774	0.000953
2	1	1								21S/PTP	-2.30531	-1.92658	-1.5279											0.12	0.002247	0.002331
1	1	1								30S/PTP	1.31422	1.63079	1.46694											0.15	0.004047	0.004196
7	1	2								41S/PTP	-1.23403	-0.45884	-0.5189											0.18	0.005848	0.00641
3	2	1																						0.21	0.008767	0.00928
2	4	1									7SL													0.24	0.011732	0.011919
1	2	1									Replicate 1	Replicate 2	Replicate 3											0.27	0.01591	0.015173
2	1	2								21S/7SL	-2.30183	-2.21077	-2.70361											0.3	0.020163	0.017625
1	2	1								30S/7SL	1.31771	1.3466	0.291234											0.33	0.024916	0.020783
3	1	1								41S/7SL	-1.23054	-0.74303	-1.69461											0.36	0.030881	0.025015
2	2	1								PTP/7SL	0.003488	-0.28419	-1.17571											0.39	0.035279	0.029205
3	2	1																						0.42	0.041565	0.034586
2	3	1																						0.45	0.047008	0.039353
1	2	2																						0.48	0.052479	0.043332
3	2	1																						0.51	0.058863	0.048934
2	2	1																						0.54	0.064272	0.053776
2	3	1																						0.57	0.069474	0.059293
2	1	1																						0.6	0.07438	0.063755
5	1	1																						0.63	0.079579	0.068559
3	2	1																						0.66	0.083566	0.071728
4	2	1																						0.69	0.087166	0.075256
3	1	1																						0.72	0.090936	0.07908
4	2	1																						0.75	0.093316	0.082169
2	1	2																						0.78	0.096083	0.08559
3	3	1																						0.81	0.097799	0.088383
1	2	1																						0.84	0.098926	0.090974
1	3	1																						0.87	0.099686	0.093237
3	1	1																						0.9	0.100038	0.095003
6	1	1																						0.93	0.100232	0.096449
1	1	1																						0.96	0.100339	0.097376
1	1	1																						0.99	0.1004	0.098231
2	3	1																						1.02	0.100441	0.099115
3	2	1																						1.05	0.100462	0.099586
3	2	1																						1.08	0.100479	0.100015
1	1	1																						1.11	0.100489	0.100223
1	2	1																						1.14	0.100496	0.100357
2	2	2																						1.17	0.100502	0.100418
2	1	1																						1.2	0.100508	0.100454
4	1	2																						1.23	0.100513	0.100475
4	2	1																						1.26	0.100517	0.100489
3	2	1																						1.29	0.100521	0.1005
4	2	3																						1.32	0.100523	0.100507
4	1	1																						1.35	0.100525	0.100513
4	1	3																						1.38	0.100527	0.100518
4	1	3																						1.41	0.10053	0.100522
2	2	1																						1.44	0.100532	0.100525
2	3	1																						1.47	0.100534	0.100527
2	3	2																						1.47	0.100535	0.100527
3	1	1																						1.5	0.100536	0.10053
2	1	1																						1.53	0.100537	0.100533
2	3	1																						1.56	0.100539	0.100534
1	1	2																						1.59	0.10054	0.100537
4	1	1																						1.62	0.100542	0.100538
2	1	1																						1.65	0.100543	0.10054
3	2	1																						1.68	0.100544	0.100541
4	2	1																						1.71	0.100545	0.100543
5	1	1																						1.74	0.100546	0.100544
3	2	1																						1.77	0.100547	0.100545
3	1	1																						1.8	0.100548	0.100547
2	2	1																						1.83	0.100549	0.100547
4	1	1																						1.86	0.100549	0.100548
1	1	1																						1.89	0.100549	0.100549
1	2	1																						1.92	0.10055	0.100549
2	2	1																						1.95	0.100551	0.10055
3	1	2																						1.98	0.100551	0.10055
1	1	3																						2.01	0.100552	0.100551
3	2	1																						2.04	0.100553	0.100552
3	2	1																						2.07	0.100553	0.100553
2	3	1																						2.1	0.100554	0.100554
2	2	1																						2.13	0.100554	0.100554
5	2	2																						2.16	0.100554	0.100554
3	2	1																						2.19	0.100556	0.100555
4	2	1																						2.22	0.100556	0.100555
3	1	1																						2.25	0.100557	0.100556
4	1	1																						2.28	0.100557	0.100556
3	1	1																						2.31	0.100557	0.100557
1	1	1																						2.34	0.100557	0.100558
3	1	1																						2.37	0.100558	0.100558
2	1	1																						2.4	0.100558	0.100559
3	1	1																						2.43	0.100559	0.100559
3	1	1																						2.46	0.100558	0.10056
3	2	1																						2.49	0.100559	0.10056
2	1	1																						2.52	0.100559	0.10056
2	1	1																						2.55	0.10056	0.10056
3	2	1																						2.58	0.100561	0.100561
3	1	2																						2.61	0.100561	0.100561
1	1	1																						2.64	0.100561	0.100561
3	3	1																						2.67	0.100561	0.100561
2	2	1																						2.7	0.100561	0.100561
2	1	1																						2.73	0.100562	0.100562
3	1	1																						2.76	0.100562	0.100562
3	2	2																						2.79	0.100562	0.100563
2	2	2																						2.82	0.100562	0.100564
4	2	2																						2.85	0.100562	0.100563
3	3	1																						2.88	0.100562	0.100564
2	1	1																						2.91	0.100563	0.100564
3	1	2																						2.94	0.100563	0.100564
3	1	2																						2.97	0.100563	0.100564
4	2	1																						3	0.100563	0.100564
3	2	1																						3.03	0.100564	0.100565
4	1	1																						3.06	0.100564	0.100565
4	3	1																						3.09	0.100564	0.100565
1	1	1																						3.12	0.100564	0.100565
1	1	2																						3.15	0.100565	0.100565
2	1	1																						3.18	0.100566	0.100565
1	1	1																						3.21	0.100566	0.100566
3	1	1																						3.24	0.100566	0.100567
3	2	1																						3.27	0.100566	0.100567
3	1	1																						3.3	0.100566	0.100567
3	1	1																						3.33	0.100566	0.100567
4	1	2																						3.36	0.100566	0.100567
3	1	4																						3.39	0.100565	0.100567
5	1	1																						3.42	0.100566	0.100567
2	2	1																						3.45	0.100566	0.100567
4	3	1																						3.48	0.100566	0.100567
1	1	1																						3.51	0.100567	0.100568
2	1	1																						3.54	0.100568	0.100568
3	2	1																						3.57	0.100568	0.100568
2	1	1																						3.6	0.100568	0.100568
2	4	1																						3.63	0.100568	0.100568
4	1	1																						3.66	0.100568	0.100568
2	1	1																						3.69	0.100568	0.100568
0	3	1																						3.72	0.100568	0.100568
1	2	3																						3.75	0.100568	0.100569
4	1	2																						3.78	0.100568	0.100569
2	1	1																						3.81	0.100568	0.100569
3	2	1																						3.84	0.100568	0.100569
2	2	1																						3.87	0.100568	0.100569
3	1	1																						3.9	0.100568	0.100569
3	1	1																						3.93	0.100568	0.100569
3	1	1																						3.96	0.100569	0.100562
2	1	2																						3.99	0.100569	0.100534
1	4	3																						4.02	0.100568	0.100453
3	2	1																						4.05	0.100568	0.100322
1	1	1																						4.08	0.100569	0.100125
3	2	1																						4.11	0.10057	0.099872
2	1	1																						4.14	0.10057	0.09951
2	1	1																						4.17	0.10057	0.09915
2	3	1																						4.2	0.10057	0.098738
3	2	1																						4.23	0.10057	0.098186
4	4	1																						4.26	0.100569	0.09774
4	3	2																						4.29	0.10057	0.097058
4	1	2																						4.32	0.10057	0.096409
3	3	1																						4.35	0.10057	0.095704
2	1	1																						4.38	0.10057	0.094818
2	2	2																						4.41	0.10057	0.094004
2	2	1																						4.44	0.10057	0.093137
4	1	1																						4.47	0.10057	0.092241
3	3	1																						4.5	0.10057	0.091309
1	2	1																						4.53	0.100571	0.090201
4	1	2																						4.56	0.10057	0.089251
2	1	2																						4.59	0.10057	0.088159
3	2	1																						4.62	0.10057	0.087237
4	1	2																						4.65	0.10057	0.086342
3	3	1																						4.68	0.100571	0.085448
2	1	1																						4.71	0.100571	0.084557
3	2	2																						4.74	0.100571	0.083529
4	1	1																						4.77	0.100571	0.082664
2	1	2																						4.8	0.100571	0.081681
2	1	2																						4.83	0.100571	0.081012
3	2	1																						4.86	0.100571	0.080223
2	2	1																						4.89	0.100571	0.079322
2	1	1																						4.92	0.100571	0.078567
2	1	1																						4.95	0.100571	0.077701
2	1	1																						4.98	0.100571	0.076959
3	4	1																						5.01	0.100571	0.076355
3	1	1																						5.04	0.100571	0.07551
1	1	2																						5.07	0.100572	0.074796
3	2	1																						5.1	0.100572	0.073979
3	4	1																						5.13	0.100571	0.073294
2	1	1																						5.16	0.100572	0.072636
3	2	1																						5.19	0.100572	0.071989
3	1	2																						5.22	0.100572	0.071353
2	1	1																						5.25	0.100572	0.07062
1	3	2																						5.28	0.100572	0.069997
2	2	2																						5.31	0.100572	0.069265
2	3	1																						5.34	0.100572	0.068639
2	7	1																						5.37	0.100571	0.068003
1	2	1																						5.4	0.10057	0.067371
4	3	1																						5.43	0.100557	0.066751
2	2	1																						5.46	0.100521	0.066037
3	1	1																						5.49	0.100445	0.065445
2	2	2																						5.52	0.100317	0.06486
3	2	1																						5.55	0.100107	0.064201
3	1	1																						5.58	0.099874	0.063744
4	2	1																						5.61	0.099534	0.063118
4	1	1																						5.64	0.099173	0.062581
6	1	1																						5.67	0.098815	0.062051
3	3	1																						5.7	0.09825	0.061431
2	2	1																						5.73	0.097699	0.060908
4	6	1																						5.76	0.09699	0.060395
3	1	0																						5.79	0.096336	0.059899
1	3	2																						5.82	0.095524	0.059336
2	1	1																						5.85	0.094903	0.058873
2	1	1																						5.88	0.094128	0.058417
2	2	1																						5.91	0.093154	0.057898
2	2	1																						5.94	0.092264	0.057456
4	1	1																						5.97	0.091182	0.057015
3	1	1																						6	0.090236	0.056589
3	1	3																						6.03	0.089441	0.056167
4	2	1																						6.06	0.088359	0.05568
3	1	1																						6.09	0.087443	0.055267
4	1	1																						6.12	0.086397	0.054786
3	2	1																						6.15	0.085521	0.05444
4	1	1																						6.18	0.084667	0.054039
6	2	1																						6.21	0.083699	0.053572
6	3	1																						6.24	0.083043	0.053174
4	1	1																						6.27	0.082136	0.052711
3	1	1																						6.3	0.08136	0.052321
3	3	1																						6.33	0.080574	0.052042
2	2	1																						6.36	0.079658	0.051563
3	2	1																						6.39	0.078873	0.051199
5	1	1																						6.42	0.078116	0.050785
1	2	1																						6.45	0.077375	0.050437
4	1	1																						6.48	0.076541	0.050038
2	3	1																						6.51	0.075854	0.04979
1	2	1																						6.54	0.075191	0.049414
4	6	1																						6.57	0.074481	0.049013
3	1	1																						6.6	0.073888	0.048673
2	2	1																						6.63	0.07312	0.048284
2	1	2																						6.66	0.072457	0.047963
3	5	1																						6.69	0.071799	0.047679
4	2	1																						6.72	0.071047	0.047347
4	3	1																						6.75	0.070476	0.047054
2	1	1																						6.78	0.069807	0.046723
4	2	1																						6.81	0.069211	0.046445
2	2	1																						6.84	0.068633	0.046196
3	3	2																						6.87	0.067984	0.045853
5	5	2																						6.9	0.067448	0.045628
2	1	1																						6.93	0.06684	0.045316
3	1	1																						6.96	0.06633	0.045053
3	2	1																						6.99	0.065819	0.044758
4	1	1																						7.02	0.065303	0.044537
3	1	1																						7.05	0.064777	0.044279
2	2	2																						7.08	0.064156	0.044049
3	2	1																						7.11	0.063674	0.043825
3	1	0																						7.14	0.063026	0.043568
4	2	1																						7.17	0.062614	0.043347
4	1	1																						7.2	0.062137	0.043146
3	1	1																						7.23	0.061591	0.042873
2	2	1																						7.26	0.061169	0.042699
1	1	2																						7.29	0.060587	0.042463
3	1	1																						7.32	0.060126	0.042267
3	1	2																						7.35	0.059745	0.042076
2	2	1																						7.38	0.059217	0.041875
1	2	1																						7.41	0.058765	0.041685
2	1	1																						7.44	0.058276	0.041487
5	1	1																						7.47	0.057801	0.041349
4	2	1																						7.5	0.057361	0.041183
3	2	1																						7.53	0.056924	0.040988
2	2	1																						7.56	0.056496	0.040838
3	1	1																						7.59	0.056041	0.040638
4	1	1																						7.62	0.055611	0.040484
4	1	1																						7.65	0.055161	0.040335
4	1	1																						7.68	0.054783	0.040192
1	1	1																						7.71	0.054406	0.040055
1	0	1																						7.74	0.054062	0.039913
4	1	1																						7.77	0.053651	0.039777
6	0	1																						7.8	0.053211	0.039627
5	2	1																						7.83	0.052833	0.039515
5	1	1																						7.86	0.05246	0.039375
2	3	2																						7.89	0.052031	0.039214
2	1	1																						7.92	0.051769	0.039095
3	2	1																						7.95	0.051321	0.038936
3	2	1																						7.98	0.050979	0.038814
6	1	1																						8.01	0.05065	0.038693
4	4	2																						8.04	0.050279	0.038573
4	2	2																						8.07	0.049968	0.038456
1	2	1																						8.1	0.049685	0.038329
4	1	2																						8.13	0.049344	0.038204
1	1	1																						8.16	0.048975	0.03807
2	5	1																						8.19	0.048658	0.037958
4	2	1																						8.22	0.048347	0.037864
3	1	1																						8.25	0.047992	0.03773
4	2	1																						8.28	0.04772	0.037627
3	2	1																						8.31	0.047403	0.037493
3	1	2																						8.34	0.047124	0.037395
2	1	1																						8.37	0.046855	0.037306
2	1	2																						8.4	0.046552	0.037221
3	2	2																						8.43	0.046322	0.037142
4	1	1																						8.46	0.046008	0.037028
3	1	1																						8.49	0.045802	0.036933
5	2	1																						8.52	0.045557	0.036838
3	1	0																						8.55	0.045274	0.036728
3	2	1																						8.58	0.045034	0.036654
3	1	1																						8.61	0.044777	0.036564
2	2	1																						8.64	0.044536	0.036482
4	1	1																						8.67	0.044357	0.036412
3	1	1																						8.7	0.044115	0.036331
2	2	1																						8.73	0.043913	0.036261
4	1	1																						8.76	0.0437	0.036181
3	1	1																						8.79	0.043503	0.036116
2	2	1																						8.82	0.043301	0.036032
2	2	1																						8.85	0.043161	0.035959
1	2	1																						8.88	0.042992	0.035887
2	1	1																						8.91	0.042789	0.035807
3	1	1																						8.94	0.042627	0.035745
7	1	1																						8.97	0.042409	0.035673
3	2	2																						9	0.042242	0.035607
2	1	1																						9.03	0.042082	0.035542
1	1	1																						9.06	0.041925	0.035473
3	1	2																						9.09	0.04177	0.035418
3	2	1																						9.12	0.041605	0.035358
2	2	1																						9.15	0.041451	0.035298
2	4	1																						9.18	0.041315	0.035251
4	0	1																						9.21	0.041165	0.035189
2	1	2																						9.24	0.041058	0.035137
2	2	2																						9.27	0.040908	0.035075
1	2	1																						9.28	0.040885	0.035066
2	2	2																						9.3	0.040794	0.035029
2	1	1																						9.33	0.040641	0.034969
2	1	1																						9.36	0.040523	0.03493
3	1	1																						9.39	0.040412	0.034885
2	3	1																						9.42	0.040303	0.034833
1	1	1																						9.45	0.040198	0.034791
1	2	1																						9.48	0.040085	0.034749
3	1	1																						9.51	0.039979	0.034713
1	7	1																						9.54	0.039885	0.034687
2	1	1																						9.57	0.039783	0.03465
1	4	1																						9.6	0.039696	0.034617
1	2	2																						9.63	0.039618	0.03458
3	1	2																						9.66	0.039529	0.03455
2	1	2																						9.69	0.039452	0.034514
4	2	1																						9.72	0.039367	0.034482
1	1	1																						9.75	0.039297	0.034453
1	1	1																						9.78	0.039216	0.034423
1	2	2																						9.81	0.039164	0.034397
1	0	1																						9.84	0.039085	0.034365
3	1	2																						9.87	0.039004	0.03433
1	1	0																						9.9	0.038935	0.034302
1	1	1																						9.93	0.038858	0.034277
3	2	2																						9.96	0.038798	0.034252
1	2	3																						9.99	0.038748	0.034229
2	1	1																						10.02	0.038689	0.034209
1	2	2																						10.05	0.038636	0.03419
1	2	1																						10.08	0.03858	0.034166
1	3	1																						10.11	0.038538	0.034148
4	3	1																						10.14	0.038496	0.034126
3	1	1																						10.17	0.038464	0.034107
3	4	1																						10.2	0.038429	0.034093
2	1	1																						10.23	0.038391	0.034073
2	1	1																						10.26	0.038359	0.034054
2	3	1																						10.29	0.038327	0.034036
2	1	1																						10.32	0.038307	0.034014
3	1	1																						10.35	0.038289	0.033994
1	2	1																						10.38	0.038278	0.033976
2	1	1																						10.41	0.038272	0.03396
2	1	3																						10.44	0.038267	0.033941
3	3	1																						10.47	0.038265	0.033931
1	2	1																						10.5	0.038264	0.033914
1	1	1																						10.53	0.038262	0.033897
2	2	1																						10.56	0.038262	0.033879
4	1	1																						10.59	0.038261	0.033856
4	2	1																						10.62	0.038261	0.033836
4	2	2																						10.65	0.038261	0.033818
2	2	1																						10.68	0.038265	0.033801
2	3	1																						10.71	0.038272	0.033787
2	4	3																						10.74	0.038277	0.033775
3	2	1																						10.77	0.038282	0.033769
3	2	2																						10.8	0.038293	0.033765
3	4	2																						10.83	0.038302	0.033762
4	3	1																						10.86	0.038312	0.033758
3	1	1																						10.89	0.038331	0.03375
4	1	1																						10.92	0.038348	0.033744
2	1	2																						10.95	0.038361	0.033739
1	1	1																						10.98	0.03837	0.033737
3	1	2																						11.01	0.038381	0.033733
2	3	3																						11.04	0.038395	0.033727
1	1	1																						11.07	0.038412	0.033721
3	2	1																						11.1	0.038434	0.033715
3	1	2																						11.13	0.038452	0.033713
2	1	1																						11.16	0.038477	0.033711
2	3	1																						11.19	0.038496	0.033709
4	2	1																						11.22	0.038519	0.033705
4	4	1																						11.25	0.038546	0.033697
3	3	1																						11.28	0.038573	0.033688
1	1	1																						11.31	0.038601	0.033678
2	4	1																						11.34	0.038626	0.033666
2	1	1																						11.37	0.038644	0.033656
2	1	1																						11.4	0.038666	0.033646
2	2	2																						11.43	0.038683	0.033642
3	1	1																						11.46	0.038705	0.033636
2	3	1																						11.49	0.038729	0.03363
2	2	1																						11.52	0.038749	0.033623
3	2	1																						11.55	0.038785	0.033615
1	4	1																						11.58	0.038816	0.033608
1	2	1																						11.61	0.03885	0.0336
4	2	1																						11.64	0.038877	0.033593
4	1	1																						11.67	0.038905	0.033585
5	3	1																						11.7	0.038922	0.033577
3	2	2																						11.73	0.038952	0.033571
2	2	2																						11.76	0.038991	0.033567
7	1	1																						11.79	0.039025	0.033562
3	1	2																						11.82	0.039064	0.033555
2	1	2																						11.85	0.039097	0.033547
2	1	1																						11.88	0.039121	0.033536
2	2	1																						11.91	0.039165	0.033525
3	3	1																						11.94	0.039203	0.033514
2	2	1																						11.97	0.039248	0.033504
3	2	1																						12	0.039282	0.033496
4	1	1																						12.03	0.039312	0.033489
3	3	1																						12.06	0.039337	0.033476
2	3	2																						12.09	0.039368	0.033463
3	2	1																						12.12	0.039408	0.033448
3	2	2																						12.15	0.039445	0.033434
2	2	1																						12.18	0.039482	0.033422
4	3	1																						12.21	0.039523	0.033401
3	1	1																						12.24	0.039554	0.033385
3	1	2																						12.27	0.039585	0.033369
2	2	1																						12.3	0.039608	0.033357
1	4	1																						12.33	0.039636	0.033342
2	3	1																						12.36	0.039661	0.033332
3	2	2																						12.39	0.039685	0.033316
3	1	1																						12.42	0.03971	0.033301
1	2	1																						12.45	0.03973	0.033286
3	1	1																						12.48	0.039756	0.033266
7	1	1																						12.51	0.039778	0.033246
1	2	2																						12.54	0.0398	0.033228
3	2	1																						12.57	0.039821	0.033207
2	3	1																						12.6	0.039832	0.03319
4	1	1																						12.63	0.039843	0.033173
2	1	1																						12.66	0.039852	0.033157
2	2	1																						12.69	0.039861	0.033139
3	3	2																						12.72	0.039868	0.033114
2	2	1																						12.75	0.039871	0.033097
2	1	1																						12.78	0.039872	0.033072
2	1	1																						12.81	0.039867	0.033051
1	1	1																						12.84	0.03986	0.033026
1	1	1																						12.87	0.039851	0.033007
5	3	1																						12.9	0.039838	0.032983
2	1	1																						12.93	0.039819	0.032961
2	1	2																						12.96	0.039801	0.032938
3	1	2																						12.99	0.039776	0.032908
3	2	1																						13.02	0.039759	0.03288
3	1	2																						13.05	0.039736	0.032856
3	2	2																						13.08	0.039705	0.032825
3	2	2																						13.11	0.03968	0.032806
4	2	1																						13.14	0.039641	0.032782
2	1	1																						13.17	0.03961	0.032763
2	1	1																						13.2	0.039582	0.032742
2	1	1																						13.23	0.039541	0.032718
5	1	1																						13.26	0.039502	0.032698
1	4	1																						13.29	0.039458	0.032679
3	3	3																						13.32	0.039414	0.032664
3	2	1																						13.35	0.039371	0.032646
2	1	1																						13.38	0.039327	0.032622
4	1	1																						13.41	0.039284	0.032603
3	2	1																						13.44	0.039237	0.032577
3	2	1																						13.47	0.039191	0.032558
1	4	1																						13.5	0.039139	0.032546
2	3	4																						13.53	0.039091	0.032536
2	1	2																						13.56	0.039036	0.032525
3	1	2																						13.59	0.038982	0.032507
3	1	1																						13.62	0.038915	0.032488
2	1	1																						13.65	0.038842	0.032464
4	2	1																						13.68	0.038779	0.032447
3	2	2																						13.71	0.038715	0.032426
5	1	2																						13.74	0.03864	0.032401
2	1	1																						13.77	0.038592	0.032381
2	2	1																						13.8	0.038509	0.03235
1	1	1																						13.83	0.038441	0.032325
3	1	2																						13.86	0.038374	0.032306
2	3	2																						13.89	0.038302	0.032276
3	1	2																						13.92	0.038243	0.032251
1	2	1																						13.95	0.038191	0.032222
2	1	2																						13.98	0.038128	0.032191
2	2	1																						14.01	0.038055	0.032155
1	1	1																						14.04	0.037992	0.032119
4	3																							14.07	0.037938	0.032087
3	1																							14.1	0.037881	0.032048
3	1																							14.13	0.037845	0.032019
3	2																							14.16	0.037769	0.031979
4	2																							14.19	0.037697	0.031947
1	2																							14.22	0.037622	0.031914
3	1																							14.25	0.037533	0.031885
4	2																							14.28	0.037459	0.03186
3	1																							14.31	0.037357	0.03182
4	1																							14.34	0.037287	0.031786
2	3																							14.37	0.037204	0.031752
2	3																							14.4	0.037109	0.031712
2	1																							14.43	0.037022	0.031686
2	1																							14.46	0.03692	0.031654
2	2																							14.49	0.03682	0.031626
5	2																							14.52	0.036743	0.031599
2	1																							14.55	0.036638	0.031565
2	1																							14.58	0.036545	0.031537
2	1																							14.61	0.036427	0.031508
2	1																							14.64	0.036325	0.031488
1	1																							14.67	0.036213	0.031459
3	1																							14.7	0.036142	0.031431
4	2																							14.73	0.036064	0.031403
3	1																							14.76	0.035982	0.031372
3	1																							14.79	0.035925	0.031346
2	3																							14.82	0.03585	0.031313
3	2																							14.85	0.035788	0.031285
2	4																							14.88	0.035724	0.031259
2	2																							14.91	0.035655	0.031232
2	1																							14.94	0.035584	0.031209
3	4																							14.97	0.035509	0.031182
2	1																							15	0.035441	0.031157
4	1																							15.03	0.035377	0.03113
2	0																							15.06	0.035299	0.031099
2	2																							15.09	0.035242	0.031073
2	1																							15.12	0.035166	0.031042
3	2																							15.15	0.035111	0.031016
3	1																							15.18	0.035038	0.030991
4	1																							15.21	0.034977	0.030973
2	2																							15.24	0.034914	0.030958
3	2																							15.27	0.034851	0.030946
3	1																							15.3	0.034786	0.03094
2	1																							15.33	0.034715	0.030934
3	1																							15.36	0.034647	0.030925
4	1																							15.39	0.034579	0.030919
2	3																							15.42	0.034499	0.030914
2	2																							15.45	0.034445	0.030911
2	2																							15.48	0.034371	0.030909
2	2																							15.51	0.034314	0.030909
6	1																							15.54	0.034245	0.030913
3	1																							15.57	0.03417	0.030923
2	3																							15.6	0.034106	0.030937
4	1																							15.63	0.034032	0.030954
2	2																							15.66	0.033989	0.030967
2	1																							15.69	0.033928	0.030983
3	2																							15.72	0.033866	0.031003
2	1																							15.75	0.033809	0.031021
2	3																							15.78	0.03374	0.031041
2	1																							15.81	0.033677	0.031061
3	2																							15.84	0.033619	0.031086
2	1																							15.87	0.033551	0.031114
2	3																							15.9	0.033494	0.031141
1	2																							15.93	0.033434	0.031177
3	1																							15.96	0.033384	0.031205
0	1																							15.99	0.033325	0.031247
3	1																							16.02	0.03328	0.03129
2	1																							16.05	0.033237	0.031332
1	3																							16.08	0.03319	0.031382
2	4																							16.11	0.033151	0.031427
3	3																							16.14	0.033106	0.031472
3	2																							16.17	0.033071	0.031531
3	2																							16.2	0.033039	0.031591
2	1																							16.23	0.033004	0.031667
3	3																							16.26	0.032975	0.031736
3	2																							16.29	0.032947	0.031822
3	1																							16.32	0.032928	0.031879
3	4																							16.35	0.03291	0.031987
2	3																							16.38	0.032899	0.032083
3	2																							16.41	0.03289	0.032181
3	2																							16.44	0.032883	0.032297
3	1																							16.47	0.03288	0.032394
4	1																							16.5	0.032882	0.032485
1	1																							16.53	0.032891	0.032596
3	2																							16.56	0.032905	0.032701
2	2																							16.59	0.032931	0.032829
1	3																							16.62	0.032962	0.032943
2	1																							16.65	0.033005	0.033078
2	2																							16.68	0.033047	0.033186
2	3																							16.71	0.033098	0.033294
2	1																							16.74	0.033164	0.033433
3	1																							16.77	0.033235	0.033556
2	1																							16.8	0.033306	0.033697
2	2																							16.83	0.033382	0.033809
2	2																							16.86	0.033467	0.033941
3	2																							16.89	0.033578	0.034058
1	2																							16.92	0.033673	0.034173
5	1																							16.95	0.033813	0.034311
3	1																							16.98	0.033914	0.034438
3	3																							17.01	0.03407	0.034584
2	2																							17.04	0.034215	0.034725
2	2																							17.07	0.034369	0.034835
2	3																							17.08	0.034399	0.034857
3	2																							17.1	0.034548	0.034988
2	2																							17.13	0.034725	0.03512
3	1																							17.16	0.034898	0.035267
3	2																							17.19	0.035081	0.035406
3	0																							17.22	0.035275	0.035533
2	2																							17.25	0.035518	0.035661
3	2																							17.28	0.035724	0.035789
2	2																							17.31	0.036017	0.035939
5	1																							17.34	0.036224	0.036054
4	2																							17.37	0.036484	0.036188
1	2																							17.4	0.036798	0.036332
3	1																							17.43	0.037077	0.036454
1	2																							17.46	0.037396	0.036573
2	1																							17.49	0.037712	0.036688
3	1																							17.52	0.038065	0.036809
3	1																							17.55	0.03832	0.036921
1	1																							17.58	0.038634	0.037023
1	4																							17.61	0.039014	0.037137
2	1																							17.64	0.039322	0.037216
3	1																							17.67	0.039746	0.037321
1	0																							17.7	0.040095	0.0374
1	1																							17.73	0.040395	0.037488
1	2																							17.76	0.040822	0.03758
1	2																							17.79	0.041159	0.037656
2	2																							17.82	0.041612	0.037733
4	2																							17.85	0.041977	0.037806
2	2																							17.88	0.042345	0.03787
1	2																							17.91	0.042717	0.03795
3	0																							17.94	0.043092	0.038009
4	1																							17.97	0.043512	0.038076
2	1																							18	0.043919	0.038131
3	1																							18.03	0.044303	0.038171
2	2																							18.06	0.044747	0.038235
3	1																							18.09	0.045122	0.038283
4	2																							18.12	0.045465	0.038336
4	3																							18.15	0.045863	0.038378
3	1																							18.18	0.046286	0.03842
3	1																							18.21	0.046639	0.038444
2	1																							18.24	0.046985	0.038478
2	1																							18.27	0.047381	0.038513
2	2																							18.3	0.047627	0.03854
2	1																							18.33	0.048042	0.038562
1	2																							18.36	0.048362	0.038576
3	1																							18.39	0.048676	0.038584
2	1																							18.42	0.049034	0.038597
2	1																							18.45	0.049333	0.038601
3	1																							18.48	0.049601	0.038596
2	1																							18.51	0.049906	0.038584
2	1																							18.54	0.050179	0.038569
3	2																							18.57	0.050493	0.038549
1	1																							18.6	0.050759	0.038529
5	1																							18.63	0.051059	0.038503
1	1																							18.66	0.051241	0.038477
5	1																							18.69	0.051541	0.038444
2	2																							18.72	0.051769	0.038415
3	2																							18.75	0.051992	0.038377
3	2																							18.78	0.052248	0.038336
2	2																							18.81	0.05246	0.038289
2	1																							18.84	0.052649	0.03823
3	2																							18.87	0.052861	0.038179
2	1																							18.9	0.053049	0.03813
2	3																							18.93	0.05326	0.038064
2	2																							18.96	0.053434	0.038019
2	1																							18.99	0.053624	0.037955
3	2																							19.02	0.053763	0.037897
2	1																							19.05	0.053895	0.037835
3	1																							19.08	0.05405	0.037763
3	2																							19.11	0.054172	0.037688
2	1																							19.14	0.054303	0.037602
3	1																							19.17	0.054399	0.037537
2	1																							19.2	0.054503	0.037459
2	3																							19.23	0.054593	0.03737
6	1																							19.26	0.05468	0.037297
1	1																							19.29	0.054775	0.037196
3	2																							19.32	0.054843	0.037112
3	3																							19.35	0.0549	0.037022
1	1																							19.38	0.054938	0.036928
1	1																							19.41	0.054962	0.036832
2	3																							19.44	0.054974	0.036722
3	2																							19.47	0.054975	0.036613
3	1																							19.5	0.054963	0.03649
3	2																							19.53	0.054936	0.036401
2	1																							19.56	0.054897	0.036295
1	1																							19.59	0.054841	0.03617
1	2																							19.62	0.054795	0.03607
2	0																							19.65	0.054719	0.035933
1	2																							19.68	0.054648	0.035819
3	2																							19.71	0.054554	0.035723
4	3																							19.74	0.054439	0.035581
1	2																							19.77	0.054323	0.035458
1	2																							19.8	0.054187	0.035326
3	1																							19.83	0.054039	0.035203
2	1																							19.86	0.05387	0.035073
1	1																							19.89	0.053702	0.034963
3	2																							19.92	0.053535	0.034871
2	2																							19.95	0.053328	0.034739
3	4																							19.98	0.053171	0.034633
2	2																							20.01	0.052939	0.034493
2	1																							20.04	0.052746	0.034382
3	2																							20.07	0.052511	0.034273
3	2																							20.1	0.052246	0.034163
4	2																							20.13	0.052013	0.034061
3	1																							20.16	0.051728	0.033923
1	2																							20.19	0.05154	0.033817
2	1																							20.22	0.051254	0.033714
1	2																							20.25	0.050947	0.033601
3	3																							20.28	0.050677	0.033533
3	1																							20.31	0.050358	0.033417
2	2																							20.34	0.050082	0.033323
1	1																							20.37	0.049875	0.033229
3	2																							20.4	0.049517	0.033116
1	3																							20.43	0.049231	0.033021
1	2																							20.46	0.048899	0.032934
3	1																							20.49	0.048615	0.032833
4	5																							20.52	0.048281	0.032728
3	2																							20.55	0.04807	0.032641
4	1																							20.58	0.047756	0.03256
3	4																							20.61	0.047421	0.032468
2	2																							20.64	0.047132	0.032396
1	1																							20.67	0.046794	0.032317
2	1																							20.7	0.046505	0.032246
2	1																							20.73	0.046292	0.032177
3	2																							20.76	0.045933	0.032095
5	0																							20.79	0.045652	0.032028
3	1																							20.82	0.045336	0.031964
3	1																							20.85	0.045074	0.031917
3	2																							20.88	0.044838	0.031866
3	1																							20.91	0.044526	0.031805
1	2																							20.94	0.044317	0.031756
3	2																							20.97	0.044027	0.031701
2	1																							21	0.043782	0.031662
3	1																							21.03	0.043501	0.031619
2	1																							21.06	0.043284	0.031583
4	1																							21.09	0.04304	0.03155
1	2																							21.12	0.042825	0.031517
2	3																							21.15	0.042619	0.031486
3	2																							21.18	0.04239	0.031454
3	2																							21.21	0.042204	0.031424
3	2																							21.24	0.042041	0.031403
1	1																							21.27	0.041832	0.031375
1	1																							21.3	0.041696	0.031352
3	1																							21.33	0.041509	0.03133
2	2																							21.36	0.041349	0.031315
2	1																							21.39	0.041191	0.031298
1	2																							21.42	0.041023	0.03128
1	1																							21.45	0.04087	0.031261
2	1																							21.48	0.040713	0.031244
3	2																							21.51	0.040611	0.031236
2	2																							21.54	0.040498	0.03123
2	1																							21.57	0.040371	0.031227
3	2																							21.6	0.040274	0.031226
3	0																							21.63	0.040147	0.031229
3	3																							21.66	0.040046	0.031235
2	1																							21.69	0.039948	0.031244
3	1																							21.72	0.039854	0.031256
3	2																							21.75	0.039766	0.03127
3	1																							21.78	0.039675	0.031282
3	2																							21.81	0.039591	0.03129
1	1																							21.84	0.039505	0.0313
3	1																							21.87	0.039449	0.03131
3	2																							21.9	0.039385	0.03132
4	1																							21.93	0.039316	0.031336
3	2																							21.96	0.039266	0.031354
3	1																							21.99	0.039208	0.031372
1	3																							22.02	0.039167	0.031391
2	1																							22.05	0.039134	0.031407
0	1																							22.08	0.03909	0.031422
1	1																							22.11	0.039058	0.031432
1	1																							22.14	0.039027	0.031441
2	5																							22.17	0.039003	0.031448
1	1																							22.2	0.038987	0.031458
2	1																							22.23	0.038979	0.031464
3	1																							22.26	0.038977	0.031471
2	1																							22.29	0.038982	0.03148
3	1																							22.32	0.038992	0.03149
3	1																							22.35	0.039014	0.031499
3	1																							22.38	0.039044	0.03151
3	6																							22.41	0.039081	0.031521
3	1																							22.44	0.039123	0.031531
3	2																							22.47	0.039167	0.031537
2	2																							22.5	0.039231	0.03154
3	4																							22.53	0.039289	0.031541
1	3																							22.56	0.039349	0.031542
2	2																							22.59	0.039423	0.031541
2	2																							22.62	0.03949	0.031542
5	1																							22.65	0.039562	0.031542
2	1																							22.68	0.039651	0.031542
3	1																							22.71	0.039736	0.031542
2	1																							22.74	0.039837	0.031543
2	4																							22.77	0.039928	0.031542
3	1																							22.8	0.040042	0.031542
4	1																							22.83	0.040115	0.031542
1	2																							22.86	0.040238	0.03154
2	2																							22.89	0.040338	0.031535
3	1																							22.92	0.040441	0.03153
3	1																							22.95	0.040563	0.031524
2	1																							22.98	0.04067	0.031521
6	1																							23.01	0.040769	0.031515
3	2																							23.04	0.040887	0.031507
3	1																							23.07	0.040998	0.031498
2	1																							23.1	0.041132	0.031485
5	1																							23.13	0.041248	0.031472
4	1																							23.16	0.041385	0.031457
2	2																							23.19	0.041453	0.031444
2	2																							23.22	0.041588	0.031426
2	1																							23.25	0.041718	0.031403
3	1																							23.28	0.041821	0.031383
3	2																							23.31	0.041935	0.031363
3	2																							23.34	0.042025	0.031345
2	1																							23.37	0.042093	0.031331
2	3																							23.4	0.04219	0.031313
3	0																							23.43	0.042265	0.031294
3	1																							23.46	0.042346	0.031271
3	1																							23.49	0.042413	0.031253
1	2																							23.52	0.042484	0.031229
4	2																							23.55	0.042528	0.031212
2	1																							23.58	0.042579	0.031186
1	1																							23.61	0.042633	0.03116
1	1																							23.64	0.042668	0.031139
3	1																							23.67	0.042695	0.031119
3																								23.7	0.042704	0.031101
3																								23.73	0.042705	0.031085
3																								23.76	0.042702	0.031056
4																								23.79	0.042694	0.031032
2																								23.82	0.04268	0.031005
2																								23.85	0.042662	0.030985
3																								23.88	0.042643	0.03096
3																								23.91	0.042618	0.03094
3																								23.94	0.042587	0.030919
1																								23.97	0.042539	0.030894
2																								24	0.042492	0.030871
5																								24.03	0.04243	0.030841
2																								24.06	0.042375	0.030824
1																								24.09	0.04231	0.030787
3																								24.12	0.042237	0.030746
2																								24.15	0.042183	0.030708
3																								24.18	0.042109	0.030663
3																								24.21	0.042044	0.030628
1																								24.24	0.041987	0.030608
4																								24.27	0.041877	0.030564
2																								24.3	0.041792	0.030542
3																								24.33	0.041706	0.030519
2																								24.36	0.041618	0.0305
4																								24.39	0.041545	0.030483
5																								24.42	0.041416	0.03045
2																								24.45	0.041321	0.030414
3																								24.48	0.041215	0.030368
1																								24.51	0.04114	0.030332
3																								24.54	0.041028	0.030289
2																								24.57	0.040948	0.030255
5																								24.6	0.040823	0.030217
1																								24.63	0.040694	0.030182
3																								24.66	0.040575	0.030151
5																								24.69	0.040447	0.030124
4																								24.72	0.040317	0.030105
3																								24.75	0.040212	0.03009
2																								24.78	0.040032	0.030063
1																								24.81	0.039902	0.030042
2																								24.84	0.03975	0.030007
3																								24.87	0.039615	0.029971
2																								24.89	0.039589	0.029964
2																								24.9	0.039534	0.029941
5																								24.93	0.039341	0.029888
1																								24.96	0.039201	0.029851
3																								24.99	0.039033	0.029816
3																								25.02	0.038884	0.029783
2																								25.05	0.038733	0.029754
3																								25.08	0.038613	0.029729
4																								25.11	0.038431	0.0297
2																								25.14	0.038254	0.029669
3																								25.17	0.038104	0.029648
4																								25.2	0.037929	0.02962
1																								25.23	0.03779	0.0296
2																								25.26	0.037648	0.029566
2																								25.29	0.037461	0.029528
3																								25.32	0.0373	0.029494
2																								25.35	0.037114	0.029454
3																								25.38	0.036954	0.029435
3																								25.41	0.036827	0.029397
1																								25.44	0.036635	0.029366
1																								25.47	0.036472	0.029347
4																								25.5	0.036279	0.029325
2																								25.53	0.036114	0.02931
3																								25.56	0.035984	0.029301
4																								25.59	0.035763	0.029283
4																								25.62	0.035604	0.029272
4																								25.65	0.035449	0.029256
3																								25.68	0.035295	0.029239
2																								25.71	0.035118	0.029216
3																								25.74	0.034998	0.029198
3																								25.77	0.034819	0.029179
1																								25.8	0.034654	0.029154
3																								25.83	0.034544	0.029133
3																								25.86	0.034395	0.029108
1																								25.89	0.034274	0.029086
2																								25.92	0.034181	0.029069
3																								25.95	0.034025	0.029043
2																								25.98	0.033911	0.029018
2																								26.01	0.033781	0.028987
3																								26.04	0.033691	0.02896
2																								26.07	0.033587	0.028934
5																								26.1	0.033488	0.028911
2																								26.13	0.033373	0.028892
4																								26.16	0.033261	0.028873
4																								26.19	0.033167	0.028856
1																								26.22	0.033086	0.028834
3																								26.25	0.032971	0.028808
1																								26.28	0.032892	0.028792
4																								26.31	0.032763	0.028768
3																								26.34	0.032677	0.028748
2																								26.37	0.032581	0.028727
4																								26.4	0.032512	0.028713
4																								26.43	0.032428	0.028703
5																								26.46	0.032347	0.028694
3																								26.49	0.032254	0.028683
2																								26.52	0.032163	0.028672
2																								26.55	0.032088	0.028662
3																								26.58	0.032029	0.028651
3																								26.61	0.031949	0.028638
4																								26.64	0.031888	0.028629
4																								26.67	0.031812	0.028611
3																								26.7	0.031758	0.028599
3																								26.73	0.031708	0.028587
3																								26.76	0.031653	0.028572
4																								26.79	0.031628	0.02856
3																								26.82	0.031574	0.028548
3																								26.85	0.031536	0.028531
4																								26.88	0.031489	0.028517
3																								26.91	0.031448	0.028504
3																								26.94	0.031406	0.028493
1																								26.97	0.031376	0.028483
2																								27	0.031333	0.028479
2																								27.03	0.031292	0.028475
2																								27.06	0.031262	0.028472
3																								27.09	0.031232	0.028464
3																								27.12	0.031197	0.028451
3																								27.15	0.031179	0.02844
5																								27.18	0.03114	0.028424
2																								27.21	0.03111	0.028409
3																								27.24	0.031079	0.028391
2																								27.27	0.031042	0.028375
2																								27.3	0.031011	0.028367
3																								27.33	0.030989	0.028366
1																								27.36	0.030958	0.028369
3																								27.39	0.030935	0.028369
3																								27.42	0.030908	0.028363
3																								27.45	0.030882	0.028358
4																								27.48	0.030855	0.028349
1																								27.51	0.030823	0.028337
3																								27.54	0.030798	0.028324
1																								27.57	0.030774	0.028309
3																								27.6	0.03075	0.028291
3																								27.63	0.030717	0.028275
4																								27.66	0.030695	0.028264
3																								27.69	0.030658	0.028247
4																								27.72	0.030637	0.028234
2																								27.75	0.030615	0.028223
1																								27.78	0.030588	0.028213
3																								27.81	0.030567	0.028204
4																								27.84	0.030545	0.028193
3																								27.87	0.030519	0.028175
4																								27.9	0.030501	0.02816
3																								27.93	0.030475	0.028146
3																								27.96	0.030453	0.028137
3																								27.99	0.030426	0.028127
4																								28.02	0.030405	0.028122
2																								28.05	0.030366	0.028108
3																								28.08	0.030335	0.028098
5																								28.11	0.030309	0.02809
2																								28.14	0.030276	0.028086
2																								28.17	0.030251	0.028089
2																								28.2	0.030227	0.028093
1																								28.23	0.030201	0.028097
2																								28.26	0.030176	0.028095
1																								28.29	0.030148	0.028088
3																								28.32	0.03012	0.028079
3																								28.35	0.03009	0.028069
3																								28.38	0.030071	0.028064
3																								28.41	0.030043	0.028058
3																								28.44	0.030016	0.028055
3																								28.47	0.029994	0.028054
2																								28.5	0.029962	0.028051
1																								28.53	0.029943	0.028046
1																								28.56	0.02992	0.028038
4																								28.59	0.029902	0.028034
2																								28.62	0.029889	0.028031
1																								28.65	0.029877	0.028028
2																								28.68	0.029866	0.028025
2																								28.71	0.029853	0.028019
3																								28.74	0.029835	0.028016
2																								28.77	0.029816	0.028018
2																								28.8	0.029793	0.028022
3																								28.83	0.029771	0.028027
2																								28.86	0.029751	0.028034
0																								28.89	0.029728	0.028044
4																								28.92	0.02971	0.028052
4																								28.95	0.029692	0.028056
1																								28.98	0.029676	0.028056
3																								29.01	0.029656	0.028054
2																								29.04	0.029644	0.028054
4																								29.07	0.029619	0.028052
3																								29.1	0.029595	0.028049
2																								29.13	0.029578	0.028043
3																								29.16	0.029562	0.028039
5																								29.19	0.029549	0.028041
1																								29.22	0.029539	0.028043
1																								29.25	0.029523	0.02804
4																								29.28	0.029514	0.028035
3																								29.31	0.029514	0.028031
1																								29.34	0.029517	0.028029
2																								29.37	0.029515	0.028024
4																								29.4	0.029511	0.028018
3																								29.43	0.029504	0.028003
3																								29.46	0.029495	0.027984
2																								29.49	0.029488	0.027971
1																								29.52	0.029478	0.027963
3																								29.55	0.02947	0.027958
3																								29.58	0.029462	0.027957
1																								29.61	0.02945	0.027962
1																								29.64	0.02944	0.027969
3																								29.67	0.029425	0.027974
2																								29.7	0.02941	0.027975
3																								29.73	0.029397	0.027976
2																								29.76	0.029385	0.027973
3																								29.79	0.029372	0.027967
2																								29.82	0.029352	0.027957
2																								29.85	0.029331	0.027947
1																								29.88	0.029305	0.027935
1																								29.91	0.02929	0.027929
1																								29.94	0.029271	0.027917
2																								29.97	0.029257	0.027911
2																								30	0.029245	0.027908
3																								30.03	0.029229	0.027905
4																								30.06	0.029214	0.027905
3																								30.09	0.029203	0.027905
2																								30.12	0.029184	0.0279
2																								30.15	0.029168	0.027891
1																								30.18	0.029155	0.027876
3																								30.21	0.029141	0.027864
1																								30.24	0.029129	0.027853
1																								30.27	0.029104	0.027848
2																								30.3	0.029083	0.027846
4																								30.33	0.029056	0.027849
1																								30.36	0.029035	0.02785
2																								30.39	0.029011	0.027851
3																								30.42	0.028998	0.027849
2																								30.45	0.02898	0.027844
4																								30.48	0.028965	0.027838
4																								30.51	0.028953	0.027835
1																								30.54	0.02894	0.027833
3																								30.57	0.028926	0.027832
4																								30.6	0.028915	0.027832
2																								30.63	0.028897	0.027831
2																								30.66	0.028885	0.02783
3																								30.69	0.028876	0.027829
3																								30.72	0.028871	0.027824
2																								30.75	0.028868	0.027817
2																								30.78	0.028857	0.027808
1																								30.81	0.028842	0.027797
4																								30.84	0.028824	0.027791
2																								30.87	0.028809	0.027789
2																								30.9	0.028795	0.027794
4																								30.93	0.028785	0.027799
2																								30.96	0.028768	0.027801
1																								30.99	0.028748	0.027804
1																								31.02	0.028731	0.027806
2																								31.05	0.028711	0.027807
3																								31.08	0.028699	0.027812
2																								31.11	0.028684	0.027819
3																								31.14	0.028667	0.027823
3																								31.17	0.028649	0.027827
1																								31.2	0.028628	0.027829
1																								31.23	0.028608	0.027833
2																								31.26	0.028592	0.027842
3																								31.29	0.028571	0.027859
3																								31.32	0.02856	0.027871
2																								31.35	0.028553	0.027888
3																								31.38	0.028549	0.027897
1																								31.41	0.028548	0.027905
2																								31.44	0.028547	0.027916
2																								31.47	0.028546	0.027928
4																								31.5	0.028544	0.027946
3																								31.53	0.028538	0.027973
3																								31.56	0.02853	0.027998
2																								31.59	0.028521	0.028012
3																								31.62	0.028505	0.028027
5																								31.65	0.028485	0.028039
4																								31.68	0.028473	0.028044
3																								31.71	0.02846	0.02805
3																								31.74	0.028451	0.028056
1																								31.77	0.028443	0.028064
3																								31.8	0.02843	0.028081
2																								31.83	0.028419	0.028097
2																								31.86	0.028409	0.028116
1																								31.89	0.028398	0.028129
3																								31.92	0.028388	0.028134
2																								31.95	0.028381	0.028132
3																								31.98	0.028372	0.02813
3																								32.01	0.028363	0.028125
3																								32.04	0.028358	0.02812
2																								32.07	0.028356	0.028118
2																								32.1	0.028362	0.028119
3																								32.13	0.028366	0.028122
2																								32.16	0.028373	0.028124
5																								32.19	0.028381	0.028129
3																								32.22	0.028389	0.028138
1																								32.25	0.028394	0.028147
4																								32.28	0.028402	0.028156
4																								32.31	0.02841	0.028161
3																								32.34	0.02842	0.028159
4																								32.37	0.028427	0.028155
2																								32.4	0.028426	0.028154
1																								32.43	0.028426	0.02816
3																								32.46	0.028427	0.028174
1																								32.49	0.028432	0.02819
2																								32.52	0.028439	0.028202
3																								32.55	0.028443	0.028211
1																								32.58	0.028444	0.028212
3																								32.61	0.028445	0.028203
3																								32.64	0.028445	0.028193
4																								32.67	0.028446	0.028183
2																								32.67	0.028446	0.028182
2																								32.7	0.028447	0.02818
2																								32.73	0.028447	0.028175
2																								32.76	0.028447	0.028167
1																								32.79	0.028451	0.02816
3																								32.82	0.028456	0.028153
2																								32.85	0.028462	0.028145
1																								32.88	0.028466	0.028136
1																								32.91	0.028468	0.028126
2																								32.94	0.02847	0.028112
1																								32.97	0.02847	0.028091
3																								33	0.02847	0.028072
1																								33.03	0.02847	0.028052
1																								33.06	0.02847	0.028043
3																								33.09	0.02847	0.028034
1																								33.12	0.02847	0.02803
3																								33.15	0.02847	0.028028
3																								33.18	0.02847	0.028027
4																								33.21	0.02847	0.028026
2																								33.24	0.02847	0.028026
4																								33.27	0.02847	0.028026
3																								33.3	0.028468	0.028026
2																								33.33	0.028462	0.028026
1																								33.36	0.028458	0.028026
2																								33.39	0.028452	0.028026
3																								33.42	0.028448	0.028029
4																								33.45	0.028447	0.028033
1																								33.48	0.028446	0.028033
1																								33.51	0.028446	0.02803
2																								33.54	0.028446	0.028024
3																								33.57	0.028446	0.02802
3																								33.6	0.028446	0.028016
1																								33.63	0.028446	0.028011
2																								33.66	0.028445	0.028011
2																								33.69	0.028445	0.028011
3																								33.72	0.028445	0.028009
2																								33.75	0.028445	0.028003
2																								33.78	0.028445	0.027992
2																								33.81	0.028441	0.027976
3																								33.84	0.028434	0.02796
2																								33.87	0.028429	0.027945
2																								33.9	0.028423	0.027931
5																								33.93	0.028414	0.027912
5																								33.96	0.028406	0.0279
4																								33.99	0.028393	0.027895
3																								34.02	0.028383	0.027897
4																								34.05	0.02837	0.027903
3																								34.08	0.028363	0.027912
2																								34.11	0.028356	0.027931
4																								34.14	0.028351	0.027952
6																								34.17	0.028346	0.027972
5																								34.2	0.028337	0.027999
3																								34.23	0.028329	0.028021
3																								34.26	0.028317	0.028045
6																								34.29	0.028308	0.028088
4																								34.32	0.028303	0.028124
1																								34.35	0.028293	0.028169
4																								34.38	0.028284	0.028209
2																								34.41	0.028276	0.028248
2																								34.44	0.028262	0.028277
4																								34.47	0.028251	0.028319
3																								34.5	0.028241	0.028357
3																								34.53	0.028233	0.028388
4																								34.56	0.028225	0.028417
3																								34.59	0.028212	0.028432
2																								34.62	0.028199	0.028446
4																								34.65	0.028188	0.028452
4																								34.68	0.02818	0.028451
2																								34.71	0.028171	0.028447
3																								34.74	0.028155	0.028441
3																								34.77	0.028143	0.028435
2																								34.8	0.028128	0.028424
3																								34.83	0.028117	0.028411
3																								34.86	0.028104	0.028392
3																								34.89	0.028097	0.028373
5																								34.92	0.028087	0.028358
6																								34.95	0.028082	0.028331
3																								34.98	0.028077	0.028313
2																								35.01	0.028068	0.028287
4																								35.04	0.028059	0.028266
3																								35.07	0.028053	0.028245
4																								35.1	0.028041	0.028233
2																								35.13	0.028034	0.028214
2																								35.16	0.028025	0.028199
4																								35.19	0.028017	0.028185
1																								35.22	0.02801	0.028171
6																								35.25	0.028007	0.028162
7																								35.28	0.028004	0.028156
2																								35.31	0.028	0.028143
7																								35.34	0.027994	0.02813
3																								35.37	0.027983	0.028119
3																								35.4	0.027976	0.028109
2																								35.43	0.027966	0.0281
2																								35.46	0.02796	0.028088
5																								35.49	0.027957	0.028073
5																								35.52	0.027955	0.028058
5																								35.55	0.027954	0.028049
4																								35.58	0.027953	0.028039
4																								35.61	0.027953	0.028032
2																								35.64	0.027953	0.028029
4																								35.67	0.027953	0.02802
2																								35.7	0.027951	0.028012
3																								35.73	0.027946	0.028005
4																								35.76	0.027939	0.027999
5																								35.79	0.027935	0.027992
4																								35.82	0.027932	0.027989
6																								35.85	0.02793	0.027991
2																								35.88	0.027929	0.027996
4																								35.91	0.027929	0.028001
3																								35.94	0.027928	0.028007
4																								35.97	0.027928	0.028016
3																								36	0.027927	0.02802
4																								36.03	0.027925	0.028025
4																								36.06	0.02792	0.028026
3																								36.09	0.027913	0.028031
2																								36.12	0.0279	0.028038
3																								36.15	0.027892	0.028042
2																								36.18	0.027884	0.028047
6																								36.21	0.027877	0.028049
3																								36.24	0.02787	0.028051
6																								36.27	0.027864	0.028051
2																								36.3	0.027859	0.028051
2																								36.33	0.027852	0.028051
4																								36.36	0.027845	0.028051
4																								36.39	0.027839	0.028051
4																								36.42	0.027834	0.028051
3																								36.45	0.027825	0.028051
6																								36.48	0.027817	0.028047
5																								36.51	0.02781	0.028044
1																								36.54	0.027801	0.028045
2																								36.57	0.027796	0.028048
2																								36.6	0.027789	0.028049
3																								36.63	0.027785	0.028047
3																								36.66	0.027784	0.028043
4																								36.69	0.027778	0.028037
4																								36.72	0.027772	0.028038
4																								36.75	0.027767	0.028042
4																								36.78	0.027761	0.028048
3																								36.81	0.027757	0.028053
3																								36.84	0.02775	0.028061
5																								36.87	0.027743	0.028068
3																								36.9	0.027737	0.028072
4																								36.93	0.027727	0.028074
4																								36.96	0.027717	0.028077
3																								36.99	0.027703	0.028087
2																								37.02	0.027694	0.028096
4																								37.05	0.027684	0.028109
4																								37.08	0.027677	0.028116
6																								37.11	0.027666	0.028121
2																								37.14	0.027655	0.028129
2																								37.17	0.027647	0.028136
3																								37.2	0.027639	0.028141
7																								37.23	0.027631	0.028145
6																								37.26	0.027623	0.028147
3																								37.29	0.027611	0.028147
1																								37.32	0.027601	0.028148
3																								37.35	0.027594	0.028148
3																								37.38	0.027591	0.028149
4																								37.41	0.027588	0.028149
4																								37.44	0.027587	0.028149
4																								37.47	0.027583	0.028149
5																								37.5	0.027576	0.028149
1																								37.53	0.027571	0.028149
3																								37.56	0.027567	0.028149
4																								37.59	0.027563	0.028149
2																								37.62	0.027557	0.028148
3																								37.65	0.027548	0.028149
2																								37.68	0.027544	0.028149
3																								37.71	0.027541	0.028151
2																								37.74	0.027539	0.028157
3																								37.77	0.027538	0.028164
1																								37.8	0.027537	0.028169
2																								37.83	0.027537	0.028171
2																								37.86	0.027537	0.028172
3																								37.89	0.027535	0.028174
2																								37.92	0.027531	0.028174
5																								37.95	0.027522	0.028174
2																								37.98	0.027518	0.028174
3																								38.01	0.027516	0.028174
3																								38.04	0.027518	0.028174
3																								38.07	0.02752	0.028171
1																								38.1	0.027522	0.028165
2																								38.13	0.027526	0.028159
2																								38.16	0.027531	0.028153
2																								38.19	0.027534	0.028152
3																								38.22	0.027536	0.028149
2																								38.25	0.027536	0.028145
4																								38.28	0.027536	0.028138
2																								38.31	0.027536	0.028131
1																								38.34	0.027537	0.028124
1																								38.37	0.027543	0.028117
3																								38.4	0.027548	0.028109
1																								38.43	0.027553	0.028104
4																								38.46	0.027562	0.028102
2																								38.49	0.027569	0.028101
1																								38.52	0.027577	0.028101
4																								38.55	0.027584	0.028101
2																								38.58	0.027592	0.0281
1																								38.61	0.027601	0.0281
4																								38.64	0.02761	0.0281
2																								38.67	0.027622	0.0281
4																								38.7	0.027634	0.0281
3																								38.73	0.02765	0.028101
4																								38.76	0.027661	0.028102
1																								38.79	0.027676	0.028104
2																								38.82	0.02769	0.028105
3																								38.85	0.0277	0.028105
3																								38.88	0.027716	0.028109
1																								38.91	0.027727	0.028115
3																								38.94	0.027743	0.028119
2																								38.97	0.027759	0.028122
2																								39	0.027777	0.028123
1																								39.03	0.027796	0.028124
4																								39.06	0.027815	0.028124
2																								39.09	0.027828	0.028124
3																								39.12	0.027849	0.028124
1																								39.15	0.027864	0.028124
1																								39.18	0.027881	0.028123
1																								39.21	0.027894	0.028118
5																								39.24	0.027907	0.028108
2																								39.27	0.027927	0.028104
3																								39.3	0.027945	0.028102
1																								39.33	0.027961	0.028102
1																								39.36	0.027974	0.028102
3																								39.39	0.027987	0.028102
3																								39.42	0.027992	0.028101
4																								39.45	0.028001	0.028097
1																								39.48	0.028012	0.02809
3																								39.51	0.028023	0.028085
4																								39.54	0.028034	0.028079
2																								39.57	0.028041	0.028077
2																								39.6	0.028044	0.028076
2																								39.63	0.028049	0.028069
3																								39.66	0.028051	0.028063
2																								39.69	0.028052	0.028056
3																								39.72	0.028058	0.02805
4																								39.75	0.028064	0.028044
3																								39.78	0.028069	0.028034
2																								39.81	0.028072	0.02803
3																								39.84	0.028073	0.028025
4																								39.87	0.028074	0.028018
5																								39.9	0.028075	0.028012
3																								39.93	0.028075	0.028006
3																								39.96	0.028076	0.028003
4																								39.99	0.028076	0.028001
3																								40.02	0.028076	0.027996
4																								40.05	0.028076	0.027989
2																								40.08	0.028076	0.027986
4																								40.11	0.028076	0.02798
5																								40.14	0.028076	0.027977
4																								40.17	0.028076	0.027976
1																								40.2	0.028076	0.027974
3																								40.23	0.028076	0.027969
1																								40.26	0.028076	0.027966
3																								40.29	0.028078	0.027956
2																								40.32	0.028084	0.027949
2																								40.35	0.02809	0.027939
4																								40.38	0.028093	0.027933
3																								40.41	0.02809	0.02793
5																								40.44	0.028084	0.027925
6																								40.47	0.02808	0.027919
4																								40.47	0.028079	0.027917
4																								40.5	0.028077	0.027908
3																								40.53	0.028076	0.027898
5																								40.56	0.028071	0.027886
1																								40.59	0.028067	0.027878
3																								40.62	0.028058	0.027865
2																								40.65	0.028053	0.027852
2																								40.68	0.02805	0.027838
2																								40.71	0.028041	0.027823
4																								40.74	0.028038	0.027815
1																								40.77	0.028031	0.027811
2																								40.8	0.028021	0.027807
4																								40.83	0.028012	0.027803
2																								40.86	0.028001	0.027792
6																								40.89	0.02799	0.02778
3																								40.92	0.027986	0.027771
2																								40.95	0.02797	0.027763
3																								40.98	0.027962	0.027752
2																								41.01	0.027953	0.027743
4																								41.04	0.027945	0.027737
4																								41.07	0.027937	0.027728
1																								41.1	0.027935	0.027723
2																								41.13	0.027931	0.027711
3																								41.16	0.027928	0.027699
2																								41.19	0.027926	0.027692
3																								41.22	0.027921	0.027685
3																								41.25	0.027918	0.027678
2																								41.28	0.02791	0.027669
4																								41.31	0.027907	0.027664
3																								41.34	0.027905	0.027661
3																								41.37	0.027904	0.02766
3																								41.4	0.027903	0.027659
2																								41.43	0.027903	0.027654
2																								41.46	0.027901	0.027646
3																								41.49	0.027897	0.027641
2																								41.52	0.027888	0.027637
5																								41.55	0.027878	0.027632
4																								41.58	0.027869	0.027627
5																								41.61	0.027861	0.027619
2																								41.64	0.027853	0.027614
4																								41.67	0.027845	0.027611
4																								41.7	0.027838	0.027609
2																								41.73	0.02783	0.027602
2																								41.76	0.027825	0.027596
3																								41.79	0.027815	0.027587
4																								41.82	0.027812	0.027576
4																								41.85	0.027815	0.027569
2																								41.88	0.027821	0.02756
5																								41.91	0.027823	0.027551
3																								41.94	0.027822	0.027546
3																								41.97	0.027816	0.027541
1																								42	0.027811	0.027537
2																								42.03	0.027805	0.027528
1																								42.06	0.027797	0.027521
2																								42.09	0.027791	0.027517
1																								42.12	0.027789	0.027514
2																								42.15	0.027789	0.027513
1																								42.18	0.027795	0.027511
2																								42.21	0.027807	0.027508
4																								42.24	0.02782	0.0275
3																								42.27	0.027829	0.027499
2																								42.3	0.02784	0.0275
4																								42.33	0.027842	0.027505
4																								42.36	0.027839	0.027507
4																								42.39	0.027831	0.027509
2																								42.42	0.027827	0.02751
1																								42.45	0.027817	0.027511
5																								42.48	0.027808	0.027511
2																								42.51	0.0278	0.027511
1																								42.54	0.027791	0.027511
4																								42.57	0.027786	0.027512
2																								42.6	0.027784	0.027512
2																								42.63	0.027782	0.027512
4																								42.66	0.027777	0.027511
2																								42.69	0.027768	0.027511
4																								42.72	0.027755	0.027512
3																								42.75	0.027738	0.027512
6																								42.78	0.02772	0.027511
3																								42.81	0.027708	0.027511
2																								42.84	0.027696	0.027511
3																								42.87	0.02769	0.027512
3																								42.9	0.027686	0.027512
1																								42.93	0.027685	0.027511
2																								42.96	0.027683	0.027511
2																								42.99	0.027683	0.027511
4																								43.02	0.027683	0.02751
5																								43.05	0.027683	0.027511
3																								43.08	0.027683	0.027511
3																								43.11	0.027683	0.027511
4																								43.14	0.027683	0.027511
6																								43.17	0.02768	0.027512
3																								43.2	0.027674	0.027517
3																								43.23	0.027668	0.027522
3																								43.26	0.027664	0.027528
3																								43.29	0.027662	0.027531
3																								43.32	0.02766	0.027533
2																								43.35	0.027659	0.027535
2																								43.38	0.027658	0.027536
2																								43.41	0.027658	0.027535
2																								43.44	0.027658	0.027535
8																								43.47	0.027658	0.027535
4																								43.5	0.027658	0.027535
4																								43.53	0.027658	0.027534
4																								43.56	0.027658	0.027535
3																								43.59	0.027658	0.027535
2																								43.62	0.027658	0.027535
2																								43.65	0.027658	0.027532
4																								43.68	0.027659	0.027525
2																								43.71	0.027665	0.027519
2																								43.74	0.027668	0.027516
5																								43.77	0.027675	0.027514
4																								43.8	0.027683	0.027512
4																								43.83	0.027691	0.027512
9																								43.86	0.027702	0.027512
2																								43.89	0.027713	0.027511
1																								43.92	0.027721	0.027511
2																								43.95	0.027733	0.027511
3																								43.98	0.027744	0.027507
2																								44.01	0.027758	0.0275
2																								44.04	0.027773	0.027495
2																								44.07	0.027793	0.027491
2																								44.1	0.027805	0.027489
2																								44.13	0.02782	0.027488
3																								44.16	0.027838	0.027487
4																								44.19	0.027856	0.027487
3																								44.22	0.027876	0.027486
3																								44.25	0.027891	0.027487
3																								44.28	0.027899	0.027487
3																								44.31	0.027914	0.027486
3																								44.34	0.027927	0.027486
4																								44.37	0.027938	0.027487
2																								44.4	0.027945	0.027487
3																								44.43	0.027949	0.027487
3																								44.46	0.027949	0.027487
4																								44.49	0.02795	0.027486
3																								44.52	0.027954	0.027486
9																								44.55	0.027961	0.027486
2																								44.58	0.027969	0.027486
3																								44.61	0.027972	0.027488
4																								44.64	0.027982	0.027491
2																								44.67	0.027992	0.027493
2																								44.7	0.027997	0.027493
4																								44.73	0.028005	0.02749
4																								44.76	0.02801	0.027484
1																								44.79	0.028018	0.027478
1																								44.82	0.028023	0.02747
2																								44.85	0.028028	0.027467
1																								44.88	0.028036	0.027464
1																								44.91	0.028047	0.027463
3																								44.94	0.028066	0.027461
6																								44.97	0.028142	0.027456
2																								45	0.028203	0.027449
2																								45.03	0.028257	0.027445
4																								45.06	0.028283	0.027441
2																								45.09	0.0283	0.027439
1																								45.12	0.028311	0.027438
4																								45.15	0.028316	0.027434
4																								45.18	0.028314	0.02743
4																								45.21	0.028308	0.027422
4																								45.24	0.028304	0.027417
1																								45.27	0.028302	0.027415
0																								45.3	0.028297	0.027413
8																								45.33	0.028288	0.027411
2																								45.36	0.028282	0.027408
3																								45.39	0.028275	0.027399
8																								45.42	0.028267	0.02739
3																								45.45	0.028259	0.027381
3																								45.48	0.028206	0.027372
1																								45.51	0.028142	0.027367
3																								45.54	0.028077	0.027366
6																								45.57	0.028038	0.027363
2																								45.6	0.028012	0.027357
6																								45.63	0.027995	0.027349
2																								45.66	0.027983	0.027343
1																								45.69	0.027972	0.027335
3																								45.72	0.027962	0.027328
1																								45.75	0.027949	0.02732
5																								45.78	0.027942	0.027317
2																								45.81	0.027934	0.027315
5																								45.84	0.02793	0.027311
2																								45.87	0.027924	0.027304
5																								45.9	0.027917	0.027299
2																								45.93	0.027912	0.027294
2																								45.96	0.027903	0.027292
3																								45.99	0.02789	0.02729
2																								46.02	0.027879	0.02729
3																								46.05	0.027865	0.027289
1																								46.08	0.027853	0.027284
1																								46.11	0.027845	0.027278
2																								46.14	0.027828	0.027272
2																								46.17	0.027818	0.027266
1																								46.2	0.027807	0.027257
5																								46.23	0.027797	0.027252
4																								46.26	0.027788	0.027244
2																								46.29	0.027773	0.027241
4																								46.32	0.027762	0.027235
1																								46.35	0.027746	0.027227
3																								46.38	0.027732	0.027221
1																								46.41	0.027712	0.027215
3																								46.44	0.027703	0.027205
5																								46.47	0.027685	0.027198
4																								46.5	0.027672	0.027194
4																								46.53	0.027665	0.027192
3																								46.56	0.027656	0.027188
4																								46.59	0.027648	0.027184
3																								46.62	0.027643	0.027177
1																								46.65	0.027638	0.027171
3																								46.68	0.027636	0.027169
1																								46.71	0.027634	0.027167
4																								46.74	0.027631	0.027166
3																								46.77	0.027628	0.027166
2																								46.8	0.027619	0.027166
6																								46.83	0.027616	0.02717
4																								46.86	0.027619	0.027177
4																								46.89	0.027623	0.027182
2																								46.92	0.027628	0.027187
1																								46.95	0.027629	0.027188
2																								46.98	0.027632	0.027189
4																								47.01	0.027632	0.02719
4																								47.04	0.027632	0.02719
3																								47.07	0.027629	0.027191
2																								47.1	0.027624	0.027191
1																								47.13	0.027621	0.027191
3																								47.16	0.027614	0.02719
7																								47.19	0.027611	0.02719
2																								47.22	0.02761	0.02719
4																								47.25	0.027609	0.02719
4																								47.28	0.027609	0.027193
3																								47.31	0.027609	0.0272
2																								47.34	0.027609	0.027206
6																								47.37	0.027609	0.027211
3																								47.4	0.027612	0.027213
2																								47.43	0.027619	0.027214
3																								47.46	0.027623	0.027214
6																								47.49	0.027629	0.027211
4																								47.52	0.027632	0.027203
2																								47.55	0.027639	0.027198
3																								47.58	0.027648	0.027198
3																								47.61	0.027658	0.0272
1																								47.64	0.027664	0.027203
3																								47.67	0.02768	0.027202
3																								47.7	0.027688	0.027198
5																								47.73	0.027701	0.027194
3																								47.76	0.027712	0.027192
1																								47.79	0.027723	0.027191
3																								47.82	0.027732	0.02719
3																								47.85	0.027746	0.027187
2																								47.88	0.027757	0.027179
5																								47.91	0.027767	0.027173
3																								47.94	0.027772	0.02717
3																								47.97	0.027776	0.027168
3																								48	0.027783	0.027166
2																								48.03	0.027792	0.027166
2																								48.06	0.027798	0.027164
2																								48.09	0.027804	0.027159
3																								48.12	0.027811	0.027154
2																								48.15	0.027822	0.027148
3																								48.18	0.027834	0.027144
2																								48.21	0.027845	0.027138
4																								48.24	0.027857	0.02713
3																								48.27	0.027861	0.027126
2																								48.27	0.027863	0.027125
1																								48.3	0.02787	0.027121
2																								48.33	0.027875	0.027115
2																								48.36	0.027881	0.027109
4																								48.39	0.02789	0.027102
3																								48.42	0.027896	0.027098
4																								48.45	0.027899	0.027095
3																								48.48	0.02791	0.027087
3																								48.51	0.027918	0.027079
3																								48.54	0.027925	0.027068
2																								48.57	0.027932	0.02706
1																								48.6	0.027942	0.027054
2																								48.63	0.027953	0.027044
4																								48.66	0.027961	0.027035
3																								48.69	0.027969	0.027027
4																								48.72	0.027973	0.02702
1																								48.75	0.027975	0.027016
3																								48.78	0.027975	0.027006
5																								48.81	0.027975	0.027001
3																								48.84	0.027975	0.026996
2																								48.87	0.027975	0.02699
3																								48.9	0.027975	0.026982
3																								48.93	0.027975	0.026976
1																								48.96	0.027975	0.026965
3																								48.99	0.027975	0.026955
1																								49.02	0.027975	0.026948
2																								49.05	0.027975	0.026938
3																								49.08	0.027972	0.026928
3																								49.11	0.027965	0.026922
2																								49.14	0.027957	0.02691
1																								49.17	0.027942	0.026903
4																								49.2	0.027926	0.026893
2																								49.23	0.027915	0.026885
1																								49.26	0.027898	0.026879
1																								49.29	0.027886	0.026874
1																								49.32	0.02787	0.026865
1																								49.35	0.02786	0.026853
2																								49.38	0.02785	0.026842
2																								49.41	0.027838	0.026833
2																								49.44	0.027829	0.02683
4																								49.47	0.027812	0.026824
0																								49.5	0.027795	0.026817
1																								49.53	0.02778	0.02681
2																								49.56	0.027765	0.026805
3																								49.59	0.027759	0.026802
2																								49.62	0.027745	0.026798
4																								49.65	0.027737	0.026787
3																								49.68	0.027734	0.026782
2																								49.71	0.027733	0.026779
1																								49.74	0.027732	0.026777
2																								49.77	0.027732	0.026776
2																								49.8	0.027732	0.026775
2																								49.83	0.027731	0.026773
4																								49.86	0.02773	0.026765
1																								49.89	0.02773	0.02676
3																								49.92	0.02773	0.026756
1																								49.95	0.02773	0.026754
2																								49.98	0.027731	0.026751
2																								50.01	0.027731	0.026751
2																								50.04	0.02773	0.02675
1																								50.07	0.027724	0.02675
2																								50.1	0.027717	0.02675
3																								50.13	0.027714	0.02675
2																								50.16	0.027709	0.026751
4																								50.19	0.027708	0.02675
3																								50.22	0.027707	0.02675
2																								50.25	0.027706	0.02675
2																								50.28	0.027706	0.02675
2																								50.31	0.027703	0.02675
2																								50.34	0.027699	0.02675
3																								50.37	0.027693	0.026751
4																								50.4	0.027688	0.026754
3																								50.43	0.027685	0.02676
2																								50.46	0.027684	0.026763
2																								50.49	0.027682	0.026769
3																								50.52	0.027677	0.026769
4																								50.55	0.027671	0.026765
2																								50.58	0.027665	0.026759
3																								50.61	0.027662	0.026757
1																								50.64	0.02766	0.026758
3																								50.67	0.027658	0.026763
2																								50.7	0.027656	0.026768
3																								50.73	0.02765	0.026771
1																								50.76	0.027644	0.026772
3																								50.79	0.027641	0.026773
2																								50.82	0.027635	0.026774
4																								50.85	0.027634	0.026774
1																								50.88	0.027633	0.026772
4																								50.91	0.027632	0.026766
1																								50.94	0.027633	0.026761
1																								50.97	0.027633	0.026755
2																								51	0.027633	0.026753
1																								51.03	0.02763	0.026751
5																								51.06	0.027625	0.026751
2																								51.09	0.027619	0.02675
4																								51.12	0.027616	0.026747
2																								51.15	0.027611	0.026739
3																								51.18	0.02761	0.026729
3																								51.21	0.027609	0.026722
2																								51.24	0.027608	0.026712
2																								51.27	0.027609	0.026705
3																								51.3	0.02761	0.0267
2																								51.33	0.027619	0.026687
4																								51.36	0.027624	0.026681
2																								51.39	0.027629	0.026674
3																								51.42	0.027631	0.026665
1																								51.45	0.027632	0.026658
3																								51.48	0.027632	0.026652
3																								51.51	0.027632	0.026643
3																								51.54	0.027634	0.026635
1																								51.57	0.027638	0.026631
3																								51.6	0.027646	0.026629
2																								51.63	0.027651	0.026628
2																								51.66	0.027652	0.026626
1																								51.69	0.027656	0.026619
3																								51.72	0.027657	0.026613
1																								51.75	0.027656	0.026607
2																								51.78	0.027657	0.026606
2																								51.81	0.027658	0.026603
2																								51.84	0.027658	0.026599
3																								51.87	0.027658	0.026592
3																								51.9	0.027658	0.026584
1																								51.93	0.027658	0.026581
2																								51.96	0.027658	0.026579
2																								51.99	0.027658	0.026571
3																								52.02	0.02766	0.026563
2																								52.05	0.027664	0.026557
5																								52.08	0.027667	0.026554
3																								52.11	0.027671	0.026548
2																								52.14	0.027674	0.026544
3																								52.17	0.027678	0.026536
3																								52.2	0.02768	0.026531
2																								52.23	0.027681	0.026529
2																								52.26	0.027682	0.026528
1																								52.29	0.027681	0.026528
2																								52.32	0.027682	0.026527
2																								52.35	0.027682	0.026521
3																								52.38	0.027682	0.026514
2																								52.41	0.027682	0.026508
2																								52.44	0.027682	0.026505
2																								52.47	0.027682	0.026504
2																								52.5	0.027682	0.0265
2																								52.53	0.027683	0.026493
3																								52.56	0.027683	0.026486
4																								52.59	0.027681	0.026483
1																								52.62	0.027677	0.02648
2																								52.65	0.02767	0.026477
4																								52.68	0.027665	0.026471
3																								52.71	0.027662	0.026464
3																								52.74	0.027659	0.026458
4																								52.77	0.027658	0.02645
4																								52.8	0.027658	0.026446
3																								52.83	0.027656	0.026437
2																								52.86	0.027651	0.026433
3																								52.89	0.027643	0.026431
2																								52.92	0.027638	0.02643
4																								52.95	0.027635	0.02643
2																								52.98	0.027631	0.02643
2																								53.01	0.027622	0.02643
2																								53.04	0.027618	0.02643
3																								53.07	0.027608	0.02643
1																								53.1	0.0276	0.02643
2																								53.13	0.02759	0.026429
3																								53.16	0.027579	0.026429
3																								53.19	0.027569	0.026429
4																								53.22	0.02756	0.026428
3																								53.25	0.027547	0.026426
1																								53.28	0.027533	0.026424
1																								53.31	0.027519	0.026423
1																								53.34	0.027505	0.026423
2																								53.37	0.027494	0.026418
2																								53.4	0.027477	0.026413
2																								53.43	0.027459	0.026411
1																								53.46	0.027446	0.026412
3																								53.49	0.027432	0.026418
2																								53.52	0.027414	0.026424
2																								53.55	0.027408	0.02643
2																								53.58	0.027388	0.02644
2																								53.61	0.027376	0.026446
2																								53.64	0.027365	0.026448
2																								53.67	0.027352	0.026452
5																								53.7	0.027341	0.026451
2																								53.73	0.027335	0.026445
2																								53.76	0.027324	0.02644
3																								53.79	0.027316	0.026442
3																								53.82	0.027306	0.026445
1																								53.85	0.027299	0.026449
3																								53.88	0.027291	0.026452
3																								53.91	0.027286	0.026448
2																								53.94	0.027276	0.02644
3																								53.97	0.027271	0.026435
3																								54	0.027268	0.026423
4																								54.03	0.027265	0.026415
4																								54.06	0.027265	0.026408
1																								54.09	0.027265	0.026399
2																								54.12	0.027264	0.026394
4																								54.15	0.027264	0.026386
1																								54.18	0.027264	0.026382
5																								54.21	0.027264	0.02638
4																								54.24	0.027263	0.02638
1																								54.27	0.027257	0.026379
4																								54.3	0.027252	0.026379
1																								54.33	0.027246	0.026379
4																								54.36	0.027242	0.026377
4																								54.39	0.02724	0.02637
2																								54.42	0.02724	0.026365
3																								54.45	0.027239	0.026361
1																								54.48	0.027239	0.026358
1																								54.51	0.027238	0.026357
3																								54.54	0.027231	0.026355
3																								54.57	0.027224	0.026355
4																								54.6	0.02722	0.026354
1																								54.63	0.027217	0.026354
2																								54.66	0.027214	0.026354
2																								54.69	0.02721	0.026354
5																								54.72	0.027203	0.026352
1																								54.75	0.027196	0.026346
2																								54.78	0.027194	0.026343
3																								54.81	0.027191	0.026337
1																								54.84	0.027187	0.026331
4																								54.87	0.027181	0.026325
4																								54.9	0.027175	0.026318
3																								54.93	0.027171	0.026312
2																								54.96	0.027169	0.02631
2																								54.99	0.027166	0.026307
2																								55.02	0.027166	0.026307
2																								55.05	0.027165	0.026306
1																								55.08	0.027165	0.026303
4																								55.11	0.027165	0.026297
2																								55.14	0.027165	0.026293
1																								55.17	0.027165	0.026288
2																								55.2	0.027166	0.026285
1																								55.23	0.027165	0.026283
2																								55.26	0.027165	0.026282
4																								55.29	0.027165	0.026282
3																								55.32	0.027165	0.026281
3																								55.35	0.027165	0.026281
2																								55.38	0.027164	0.026282
1																								55.41	0.027165	0.026282
4																								55.44	0.027165	0.026282
1																								55.47	0.027165	0.026282
6																								55.5	0.027165	0.026282
3																								55.53	0.027162	0.026281
1																								55.56	0.027154	0.026281
3																								55.59	0.027149	0.026281
4																								55.62	0.027147	0.026281
1																								55.65	0.027144	0.026281
3																								55.68	0.027142	0.026277
2																								55.71	0.027141	0.02627
2																								55.74	0.027141	0.026265
5																								55.77	0.027141	0.026261
2																								55.8	0.027141	0.026257
4																								55.83	0.027141	0.02625
1																								55.86	0.027141	0.026243
3																								55.89	0.02714	0.026238
3																								55.92	0.02714	0.026235
2																								55.95	0.02714	0.026234
3																								55.98	0.02714	0.026234
3																								56.01	0.02714	0.026233
3																								56.04	0.027141	0.026232
4																								56.07	0.027141	0.026233
2																								56.07	0.027141	0.026233
4																								56.1	0.027141	0.026233
1																								56.13	0.027142	0.02623
2																								56.16	0.027146	0.026225
3																								56.19	0.027153	0.026217
3																								56.22	0.027158	0.026212
3																								56.25	0.027158	0.02621
2																								56.28	0.027153	0.02621
2																								56.31	0.027148	0.026209
2																								56.34	0.027144	0.026209
2																								56.37	0.027143	0.026208
2																								56.4	0.027141	0.026208
3																								56.43	0.027141	0.026208
2																								56.46	0.02714	0.026208
1																								56.49	0.027141	0.026208
4																								56.52	0.02714	0.026208
2																								56.55	0.02714	0.026208
2																								56.58	0.02714	0.026211
2																								56.61	0.02714	0.026216
1																								56.64	0.02714	0.026219
3																								56.67	0.027138	0.026224
2																								56.7	0.027132	0.026224
1																								56.73	0.027125	0.026219
3																								56.76	0.027123	0.026214
2																								56.79	0.027125	0.026212
2																								56.82	0.027131	0.026209
2																								56.85	0.027136	0.026208
2																								56.88	0.027138	0.026208
1																								56.91	0.027139	0.026206
2																								56.94	0.027139	0.0262
1																								56.97	0.02714	0.026196
2																								57	0.02714	0.026189
4																								57.03	0.027141	0.026186
2																								57.06	0.027141	0.026185
4																								57.09	0.027141	0.026184
4																								57.12	0.02714	0.026179
1																								57.15	0.027135	0.026177
1																								57.18	0.027127	0.026168
2																								57.21	0.027122	0.026166
2																								57.24	0.027118	0.02617
3																								57.27	0.027113	0.026175
3																								57.3	0.02711	0.026178
3																								57.33	0.027101	0.026181
1																								57.36	0.027093	0.026183
1																								57.39	0.027085	0.026183
3																								57.42	0.027078	0.026183
1																								57.45	0.027072	0.026183
3																								57.48	0.027069	0.026184
3																								57.51	0.027063	0.026186
2																								57.54	0.027055	0.026194
3																								57.57	0.02705	0.026199
2																								57.6	0.027046	0.026203
1																								57.63	0.027045	0.026204
1																								57.66	0.027044	0.026206
3																								57.69	0.027044	0.026208
1																								57.72	0.027043	0.026208
2																								57.75	0.027043	0.026207
2																								57.78	0.027043	0.026208
2																								57.81	0.027043	0.026208
3																								57.84	0.027042	0.026208
3																								57.87	0.027042	0.026208
3																								57.9	0.027043	0.026208
2																								57.93	0.027043	0.026208
1																								57.96	0.027042	0.026207
3																								57.99	0.027042	0.026207
1																								58.02	0.027043	0.026207
2																								58.05	0.027043	0.026206
3																								58.08	0.027048	0.026201
2																								58.11	0.027062	0.026194
2																								58.14	0.027069	0.026189
3																								58.17	0.027082	0.026188
2																								58.2	0.027087	0.026186
2																								58.23	0.027089	0.026185
3																								58.26	0.02709	0.026184
2																								58.29	0.02709	0.026184
2																								58.32	0.02709	0.026181
2																								58.35	0.027091	0.026177
3																								58.38	0.027092	0.02617
2																								58.41	0.027092	0.026164
3																								58.44	0.027092	0.026162
3																								58.47	0.027092	0.026161
2																								58.5	0.027091	0.026161
2																								58.53	0.027091	0.026161
2																								58.56	0.027091	0.02616
2																								58.59	0.02709	0.026159
2																								58.62	0.027083	0.026155
1																								58.65	0.027079	0.026151
2																								58.68	0.027068	0.026143
2																								58.71	0.027065	0.026138
1																								58.74	0.027065	0.026137
3																								58.77	0.027066	0.026136
3																								58.8	0.027067	0.026135
1																								58.83	0.027068	0.02613
2																								58.86	0.027076	0.026122
1																								58.89	0.027082	0.026117
2																								58.92	0.027088	0.026113
2																								58.95	0.027096	0.026111
3																								58.98	0.027104	0.026102
3																								59.01	0.027108	0.026095
3																								59.04	0.027112	0.02609
3																								59.07	0.027114	0.026088
3																								59.1	0.027115	0.026086
3																								59.13	0.027115	0.026086
3																								59.16	0.027115	0.026086
5																								59.19	0.027115	0.026086
4																								59.22	0.027115	0.026086
2																								59.25	0.027116	0.026086
3																								59.28	0.027116	0.026086
3																								59.31	0.027115	0.026086
3																								59.34	0.027115	0.026085
4																								59.37	0.027115	0.026088
4																								59.4	0.027113	0.026094
2																								59.43	0.027105	0.0261
3																								59.46	0.0271	0.026105
3																								59.49	0.027096	0.026105
3																								59.52	0.027094	0.026109
1																								59.55	0.027092	0.02611
3																								59.58	0.027092	0.02611
2																								59.61	0.027092	0.02611
4																								59.64	0.027091	0.02611
3																								59.67	0.027088	0.026113
[truncated: 12,801 more rows]

## Sheet: Fig 2
Figure 2C										Figure 2E																	Figure 2G
2^ΔΔCt	NT	PAX9 1	PAX9 2	RPS6	RPS9	RPS28	RPL5	FBL			siRPS6			siRPS9			siRPS28			siRPL5			siFBL				Puromycin Incorporation Relative to siNT, Relative to β-actin	Mock	Mock 0.5 M	siNT	siNOL11	siPAX9	siRPS6	siRPS9	siRPS28	siRPL5	siFBL
Replicate 1	1	0.248383	0.625416	0.578094	0.538684	0.044234	0.584951	0.363463			Rep 1	Rep 2	Rep 3	Rep 1	Rep 2	Rep 3	Rep 1	Rep 2	Rep 3	Rep 1	Rep 2	Rep 3	Rep 1	Rep 2	Rep 3		Replicate 1	0.672256	0.433999	1	0.822297	0.434161	0.505808	0.325858	0.378804	0.128798	0.175844
Replicate 2	1	0.298605	0.865477	0.393584	0.689324	0.048407	0.470624	0.311451		41S/PTP	-0.6985	-0.29472	-0.34758	-0.81956	-0.49572	-0.59991	-0.23588	-0.28615	-0.74934	-0.03236	0.35977	-0.18361	-0.20107	0.046213	-0.39728		Replicate 2	0.787805	0.557614	1	0.785184	0.497012	0.445872	0.154156	0.181693	0.198987	0.280106
Replicate 3	1	0.235288	0.441021	0.464018	0.293579	0.071923	0.25713	0.376659		30S/PTP	1.41315	1.57661	2.04087	0.893017	1.15394	1.13432	1.85326	1.92328	1.51035	-0.19859	-0.03368	-0.90059	1.21747	1.03823	0.976637		Replicate 3	1.17458	0.482026	1	1.56839	1.01657	0.980046	0.668065	0.7342	0.302652	0.72464
										21S/PTP	-3.94951	-3.33241	-2.64928	-4.20931	-3.76601	-3.23354	-3.33797	-3.16792	-3.66335	-2.13179	-2.06368	-2.33345	-1.395	-0.13928	-1.72387
										30S/41S	2.11166	1.87133	2.38844	1.71258	1.64966	1.73422	2.08914	2.20943	2.25969	-0.16623	-0.39345	-0.71698	1.41854	0.992015	1.37392
										21S/41S	-3.25101	-3.03768	-2.3017	-3.38975	-3.27029	-2.63364	-3.1021	-2.88178	-2.91401	-2.09943	-2.42345	-2.14983	-1.19393	-0.18549	-1.32659
										21S/30S	-5.36266	-4.90901	-4.69015	-5.10233	-4.91995	-4.36786	-5.19124	-5.09121	-5.1737	-1.9332	-2.03	-1.43286	-2.61247	-1.1775	-2.70051

## Sheet: Fig 3
Figure 3D									Figure 3F																							Figure 3H
	siNT	CCNA1	HMGA2	NUSAP1	SOX7	TRIB3	UBE2T			siNT			siCCNA1			siHMGA2			siNUSAP1			siSOX7			siTRIB3			siUBE2T					Mock	Mock 0.5 M	siNT	siNOL11	siPAX9	siCCNA1	siHMGA2	siNUSAP1	siSOX7	siTRIB3	siUBE2T
Replicate 1	1	0.039104	0.189116	0.052352	0.24894	0.143683	0.118685			Rep 1	Rep 2	Rep 3	Rep 1	Rep 2	Rep 3	Rep 1	Rep 2	Rep 3	Rep 1	Rep 2	Rep 3	Rep 1	Rep 2	Rep 3	Rep 1	Rep 2	Rep 3	Rep 1	Rep 2	Rep 3		Replicate 1	0.680176	0.359481	1	0.81198	0.442926	0.712257	0.393609	0.393944	0.596248	0.734389	0.257683
Replicate 2	1	0.091867	0.139698	0.209505	0.209715	0.067082	0.339643		21S/30S	0	0	0	-1.21441	-0.97788	-0.97481	-0.736	-0.14246	0.107597	0.848864	1.57131	0.558279	-0.34426	0.215226	-0.63918	0.446162	1.29615	0.061432	0.101994	0.983037	-0.28597		Replicate 2	1.17188	0.618091	1	0.840225	0.377922	0.784521	0.344846	0.510712	0.705066	0.672636	0.338664
Replicate 3	1	0.102885	0.196446	0.079993	0.372451	0.438433	0.111469		21S/41S	0	0	0	-0.47047	-0.68961	-0.68396	-1.56734	-2.52878	-1.65629	-0.43559	0.216253	-0.25266	-0.70572	0.131416	-0.66351	-1.0492	-0.11296	-1.07166	-0.63632	0.160768	-0.56219		Replicate 3	0.809115	0.416039	1	1.24148	0.717911	1.00921	1.1332	0.921407	0.968134	0.881302	0.267576
									30S/41S	0	0	0	0.743941	0.288267	0.290849	-0.83133	-2.38632	-1.76388	-1.28445	-1.35506	-0.81094	-0.36146	-0.08381	-0.02433	-1.49536	-1.40911	-1.13309	-0.73831	-0.82227	-0.27622
									21S/PTP	0	0	0	-0.37338	-1.74846	-1.252	-0.61224	-2.52473	-1.58742	-0.11655	0.857365	-0.33179	-0.71216	0.069415	-1.24591	-1.04902	-0.04546	-1.70051	-0.99814	0.18234	-1.5212
									30S/PTP	0	0	0	0.841032	-0.77058	-0.27719	0.123764	-2.38227	-1.69502	-0.96541	-0.71395	-0.89007	-0.3679	-0.14581	-0.60672	-1.49519	-1.34162	-1.76194	-1.10014	-0.8007	-1.23524
									41S/PTP	0	0	0	0.097091	-1.05885	-0.56804	0.955098	0.004047	0.068868	0.319042	0.641113	-0.07913	-0.00644	-0.062	-0.58239	0.000178	0.067497	-0.62885	-0.36182	0.021572	-0.95902

## Sheet: Fig 5
Figure 5B								Figure 5C
	sg #1			sg #2					sg #1			sg #2
	Rep 1	Rep 2	Rep 3	Rep 1	Rep 2	Rep 3			Rep 1	Rep 2	Rep 3	Rep 1	Rep 2	Rep 3
X/19/18.5S	-0.4039	-0.40323	-0.23454	-0.53606	-0.47356	0.041647		X/7SL	-0.00404	-0.22352	-0.1547	0.143554	0.031147	-0.54475
X/20S	-0.58945	-0.60212	-0.97162	-0.85292	-0.75731	-0.24937		19S/18.5S/7SL	0.230504	0.180375	0.24853	0.101907	0.018846	-0.00868
19/18.5S/20S	-0.18555	-0.19889	-0.73707	-0.31685	-0.28375	-0.29102		20S/7SL	0.967578	0.365926	0.447421	0.392928	0.362	0.308169
X/36S	-0.11086	-0.6797	0.339166	-0.29779	-0.17006	0.378821		36S/7SL	-0.3432	-0.11266	0.524995	-0.23527	-0.08132	-0.24696
19/18.5S/36S	0.293031	-0.27646	0.573708	0.238274	0.3035	0.337174		40S/7SL	0.199313	-0.10455	0.634954	0.141068	0.383066	0.057931
20S/36S	0.478582	-0.07757	1.31078	0.555127	0.587251	0.628195
X/40S	-0.11897	-0.78966	-0.20335	-0.60268	-0.36576	0.002486
19/18.5S/40S	0.284926	-0.38642	0.03119	-0.06661	0.107802	-0.03916
20S/40S	0.470476	-0.18753	0.768264	0.250238	0.391553	0.251859
36S/40S	-0.00811	-0.10996	-0.54252	-0.30489	-0.1957	-0.37634

## Sheet: Fig 6
Figure 6C
	Control																		MO 15ng																		MO 20ng
Mandibular Stream	947.244	793.772	725.358	808.744	1057.59	878.522	883.132	824.343	959.652	897.094	836.276	773.361	739.879	1126.65	870.262	876.548	808.198	734.411	522.676	452.161	565.124	496.963	388.543	429.638	474.881	668.735	502.272	482.243	501.519	517.823	439.38	473.403	347.964	444.92	410.243	668.628	631.203	600.744	435.058	385.007	461.416	382.725	599.817	404.367	553.007	667.341	622.225	716.582	611.73
Hyoid Stream	547.006	537.305	499.595	525.316	672.035	561.792	584.616	577.13	541.035	515.947	579.759	534.888	361.325	581.939	580.316	524.926	570.171	554.414	339.855	312.455	381.498	309.625	239.546	286.566	368.92	368.509	364.94	320.503	370.135	381.551	321.584	311.536	217.828	307.499	304.9	377.709	364.857	395.353	296.251	283.632	334.044	253.216	332.438	314.209	315.102	344.665	391.548	446.23	370.733
Branchial Streams	515.155	490.453	467.605	507.949	566.349	570.117	612.278	582.121	632.373	554.786	600.003	574.18	366.817	546.867	514.594	536.197	542.081	573.721	366.353	419.088	499.262	375.018	247.889	267.4	392.85	444.769	364.179	419.068	408.218	383.243	464.59	264.626	212.333	393.514	373.932	356.083	365.165	409.471	238.936	283.565	388.333	259.554	316.357	290.129	295.921	316.138	424.803	419.507	423.497
[truncated: 5 more columns]

## Sheet: Fig 7
Figure 7B
	Injection side	No Stain	Increased Stain Left	Increased Stain Right
UIC	n/a	75	2	1
Cas9 protein only	left	11	0	0
Cas9 protein only	right	7	0	1
PAX9 sg #1	left	2	21	1
PAX9 sg #1	right	2	8	27
PAX9 sg #2	left	7	26	7
PAX9 sg #2	right	8	4	14

## Sheet: S1 Fig
S1A Fig								S1B Fig					S1D Fig					S1E Fig
2^ΔΔCt	siNT MCF10A	siPAX9 MCF10A	siNT HEK293FT	siPAX9 HEK293FT	siNT RKO	siPAX9 RKO		Ratio of PAX9:vinculin, Relative to siNT	Mock	siNT	siPAX9		HEK293FT					HEK293FT
Replicate 1	1	0.147854	1	0.115923	1	0.074508		Replicate 1	1.29529	1	0.369661			siPAX9					siPAX9
Replicate 2	1	0.139408	1	0.32634	1	0.119808		Replicate 2	1.61974	1	0.259499			Rep 1	Rep 2	Rep 3			Rep 1	Rep 2	Rep 3
Replicate 3	1	0.178705	1	0.231553	1	0.094211		Replicate 3	1.37371	1	0.172002		21S/30S	-3.85597	-4.03431	-3.93929		21S/7SL	-3.06794	-3.65546	-3.52463
													21S/41S	-2.24671	-2.45521	-2.3154		30S/7SL	0.788025	0.378856	0.41466
													30S/41S	1.60926	1.5791	1.62388		41S/7SL	-0.82123	-1.20025	-1.20922
													21S/PTP	-2.34779	-2.68678	-2.30654		PTP/7SL	-0.72015	-0.96867	-1.21809
													30S/PTP	1.50817	1.34753	1.63275
													41S/PTP	-0.101088	-0.231572	0.00886242
													RKO					RKO
														siPAX9					siPAX9
														Rep 1	Rep 2	Rep 3			Rep 1	Rep 2	Rep 3
													21S/30S	-3.1332	-3.17078	-3.36509		21S/7SL	-2.65494	-2.72124	-2.42604
													21S/41S	-1.39085	-1.60316	-1.81159		30S/7SL	0.515834	0.64385	1.02503
													30S/41S	1.74236	1.56762	1.5535		41S/7SL	-1.05178	-0.90965	-0.64976
													21S/PTP	-1.76898	-1.94696	-2.16582		PTP/7SL	-0.70798	-0.55542	0.161755
													30S/PTP	1.36422	1.22382	1.19927
													41S/PTP	-0.378133	-0.343802	-0.354225

## Sheet: S2 Fig
S2B Fig					S2C Fig					S2D Fig					S2E Fig					S2F Fig
RAMP					RAMP					RAMP					RAMP					RAMP
	Rep 1	Rep 2	Rep 3			Rep 1	Rep 2	Rep 3			Rep 1	Rep 2	Rep 3			Rep 1	Rep 2	Rep 3			Rep 1	Rep 2	Rep 3
30S+1/PTP	0.269299	0.161527	0.586541		30S/PTP	2.01275	2.09613	1.22875		30S/PTP	1.30887	1.3784	2.3529		18SE/21S	1.23675	0.878883	0.831723		41S/PTP	-0.41243	-0.75834	-0.566
															18SE/30S	-4.48242	-1.73598	-1.92514		32S/PTP	-0.00586	-0.32661	-0.17878
7SL					7SL					7SL					21S/30S	-5.71918	-2.61487	-2.75686		12S/PTP	0.11787	-0.29719	0.291532
	Rep 1	Rep 2	Rep 3			Rep 1	Rep 2	Rep 3			Rep 1	Rep 2	Rep 3		18SE/41S	-1.18777	-0.22791	-0.40996		32S/41S	0.406579	0.431724	0.387226
PTP/7SL	-0.38769	-0.58628	-0.19171		PTP/7SL	-0.82929	-0.64174	-0.87301		PTP/7SL	-0.66456	-0.47386	-0.82565		21S/41S	-2.42453	-1.10679	-1.24168		12S/41S	0.530304	0.46115	0.857534
30S+1/7SL	-0.11839	-0.42476	0.394827		30S/7SL	1.18347	1.4544	0.355741		30S/7SL	0.64431	0.904538	1.52725		30S/41S	3.29465	1.50807	1.51518		12S/32S	0.123725	0.029426	0.470308
															18SE/PTP	-2.57192	-0.84811	-1.07825
															21S/PTP	-3.80867	-1.72699	-1.90997		7SL
															30S/PTP	1.91051	0.887874	0.846889			Rep 1	Rep 2	Rep 3
															41S/PTP	-1.38414	-0.6202	-0.66829		PTP/7SL	-0.77569	0.117321	-0.84725
																				41S/7SL	-1.18813	-0.64102	-1.41325
															7SL					32S/7SL	-0.78155	-0.20929	-1.02602
																Rep 1	Rep 2	Rep 3		12S/7SL	-0.65782	-0.17986	-0.55571
															18SE/7SL	-3.02001	-0.40626	-0.35505
															21S/7SL	-4.25677	-1.28514	-1.18677
															30S/7SL	1.46241	1.32973	1.57009
															41S/7SL	-1.83224	-0.17835	0.054914
															PTP/7SL	-0.4481	0.441851	0.723203

## Sheet: S5 Fig
	siRPS6			siRPS9			siRPS28			siRPL5			siFBL
	Rep 1	Rep 2	Rep 3	Rep 1	Rep 2	Rep 3	Rep 1	Rep 2	Rep 3	Rep 1	Rep 2	Rep 3	Rep 1	Rep 2	Rep 3
47S/7SL	-0.75109	-0.55531	-1.24487	-0.55683	-0.09135	-0.50442	-1.48328	-0.82062	-0.42644	-0.67534	-0.10722	0.028003	-1.15864	-0.59968	-0.53979
41S/7SL	-1.4496	-0.85003	-1.59244	-1.37639	-0.58707	-1.10433	-1.71915	-1.10677	-1.17579	-0.7077	0.252549	-0.15561	-1.35971	-0.55347	-0.93707
30S/7SL	0.662062	1.0213	0.795998	0.336189	1.0626	0.629894	0.369986	1.10267	1.0839	-0.87394	-0.1409	-0.87259	0.058835	0.438549	0.43685
21S/7SL	-4.7006	-3.88772	-3.89415	-4.76614	-3.85736	-3.73797	-4.82125	-3.98854	-4.08979	-2.80714	-2.1709	-2.30545	-2.55364	-0.73895	-2.26366

## Sheet: S6 Fig
	siNT			siPAX9			siCCNA1			siHMGA2			siNUSAP1			siSOX7			siTRIB3			siUBE2T
	Rep 1	Rep 2	Rep 3	Rep 1	Rep 2	Rep 3	Rep 1	Rep 2	Rep 3	Rep 1	Rep 2	Rep 3	Rep 1	Rep 2	Rep 3	Rep 1	Rep 2	Rep 3	Rep 1	Rep 2	Rep 3	Rep 1	Rep 2	Rep 3
21S/7SL	0	0	0	-3.66639	-3.73895	-2.70359	-0.98461	-1.16095	-0.93899	-1.60491	-1.75251	-0.84578	-1.16328	-1.06951	-0.45213	-0.86802	-0.62729	-0.2959	-1.21654	-0.96204	-0.17153	-1.21044	-0.87375	-0.27111
30S/7SL	0	0	0	0.732085	0.364268	-0.23331	0.229806	-0.18308	0.03582	-0.8689	-1.61006	-0.95337	-1.72156	-1.91838	-2.02345	-0.22884	-0.28303	-0.51112	-1.27797	-1.40821	-1.46768	-0.92447	-0.97574	-1.25414
41S/7SL	0	0	0	-1.55534	-1.70571	-1.29123	-0.51413	-0.47134	-0.25503	-0.03757	0.776265	0.81051	-0.91062	-0.63392	-0.66839	-0.20451	0.078431	-0.42731	-0.14488	0.087158	-0.05857	-0.64825	-0.23743	-0.43188
PTP/7SL	0	0	0	-0.87001	-1.05652	-0.69391	-0.61123	0.587507	0.313011	-0.99267	0.772218	0.741642	-0.83149	-0.95297	-1.3095	0.377882	0.084872	-0.36531	0.483968	0.086979	-0.12607	0.310765	0.124394	-0.45345

[truncated: 2 more sheets: S7 Fig, S11 Fig]
